# Supplementary material for: Limited Impact of SARS-CoV-2 on the Human Naso-Oropharyngeal Microbiota in Hospitalized Patients
Source: Microbiol Spectr. 2022 Nov 9;10(6):e02196-22. doi: 10.1128/spectrum.02196-22 (PMC9769582; doi:10.1128/spectrum.02196-22)
Supplement: Supplemental file 2 — Data Sets S1 to S3. Download spectrum.02196-22-s0002.xlsx, XLSX file, 0.2 MB [file spectrum.02196-22-s0002.xlsx]

## Sheet: Data set S1
Data set S1. Characteristics of each subject recruited in this study.
Sample	Group	Age	Sex	Episode.Primary.Dx	Severity	Pneumonia	Peak viral load (Log copies/mL)	CRP (mg/dL)
NC1675	Hospitalized COVID	21	F	COVID	mild	N	8.98727	NA
NC1676	Hospitalized COVID	39	M	COVID	mild	N	9.2498	0.6
NC1677	Hospitalized COVID	33	F	COVID	moderate	Y	10.1422	0.36
NC1680	Hospitalized COVID	31	M	COVID	moderate	Y	9.87641	0.472
NC1681	Hospitalized COVID	61	F	COVID	moderate	Y	9.94531	0.613
NC1682	Hospitalized COVID	37	M	COVID	moderate	Y	5.30277	0.323
NC1683	Hospitalized COVID	42	M	COVID	moderate	Y	10.969	1.01
NC1684	Hospitalized COVID	20	F	COVID	mild	N	NA	NA
NC1685	Hospitalized COVID	70	F	COVID	moderate	Y	7.55022	1.08
NC1687	Hospitalized COVID	50	M	COVID	moderate	Y	7.69458	NA
NC1688	Hospitalized COVID	39	F	COVID	moderate	Y	5.50639	0.34
NC1690	Hospitalized COVID	31	F	COVID	mild	N	8.47216	NA
NC1692	Hospitalized COVID	50	F	COVID	mild	N	8.31468	0.23
NC1693	Hospitalized COVID	36	F	COVID	moderate	Y	NA	NA
NC1694	Hospitalized COVID	50	M	COVID	moderate	Y	10.4604	0.858
NC1697	Hospitalized COVID	18	F	COVID	moderate	Y	5.10263	0.155
NC1698	Hospitalized COVID	30	F	COVID	moderate	Y	NA	NA
NC1703	Hospitalized COVID	35	M	COVID	mild	N	9.7058	NA
NC1704	Hospitalized COVID	38	M	COVID	mild	N	7.28446	NA
NC1706	Hospitalized COVID	25	M	COVID	mild	N	NA	NA
NC2169	Hospitalized COVID	5	M	COVID	mild	N	4.43592	NA
NC2242	Hospitalized COVID	21	F	COVID	mild	N	4.40707	0.373
NC2251	Hospitalized COVID	15	M	COVID	mild	N	7.73067	NA
NC2252	Hospitalized COVID	61	F	COVID	moderate	Y	5.59477	1.907
NC2254	Hospitalized COVID	23	M	COVID	mild	N	3.4096	0.04
NC2255	Hospitalized COVID	36	M	COVID	moderate	Y	6.90387	0.95
NC2257	Hospitalized COVID	24	M	COVID	mild	N	3.8001	0.312
NC2263	Hospitalized COVID	34	F	COVID	moderate	Y	8.41639	1.179
NC2379	Hospitalized COVID	17	M	COVID	mild	N	8.78379	NA
NC2509	Hospitalized COVID	33	F	COVID	moderate	Y	7.17619	NA
NC2889	Hospitalized COVID	21	M	COVID	moderate	Y	5.37324	0.731
NC2890	Hospitalized COVID	26	F	COVID	mild	N	3.64256	0.32
NC2893	Hospitalized COVID	44	M	COVID	moderate	Y	6.74967	0.835
NC2896	Hospitalized COVID	49	F	COVID	moderate	Y	5.57603	1.85
NC2897	Hospitalized COVID	54	F	COVID	moderate	Y	4.54816	0.3
NC2900	Hospitalized COVID	20	M	COVID	mild	N	3.6131	0.06
NC2903	Hospitalized COVID	37	M	COVID	moderate	Y	NA	NA
NC2904	Hospitalized COVID	20	F	COVID	moderate	Y	3.73775	0.27
NC2905	Hospitalized COVID	22	M	COVID	mild	N	3.5311	0.015
NC2983	Hospitalized COVID	16	M	COVID	mild	N	NA	NA
NC2985	Hospitalized COVID	14	M	COVID	mild	N	4.51828	NA
NC3026	Hospitalized COVID	17	F	COVID	moderate	Y	8.12794	NA
NC3151	Hospitalized COVID	16	M	COVID	mild	N	8.85341	NA
NC3152	Hospitalized COVID	2	M	COVID	asymptomatic	N	5.62116	NA
NC3194	Hospitalized COVID	11	M	COVID	mild	N	7.4111	NA
NC3297	Hospitalized COVID	11	F	COVID	asymptomatic	N	7.47145	NA
NC3495	Hospitalized COVID	58	F	COVID	mild	N	NA	0.297
NC3601	Hospitalized COVID	68	F	COVID	severe	Y	7.67728	5.854
NC3655	Hospitalized COVID	56	M	COVID	mild	N	10.9455	3.004
NC3892	Hospitalized COVID	42	M	COVID	mild	N	3.86958	0.727
NC4144	Hospitalized COVID	52	M	COVID	mild	N	9.92139	0.727
NC4321	Hospitalized COVID	27	M	COVID	moderate	Y	5.56014	3.723
NC4502	Hospitalized COVID	38	F	COVID	mild	N	10.4033	0.11
NC4650	Hospitalized COVID	42	F	COVID	mild	N	8.31114	0.311
NC4659	Hospitalized COVID	38	F	COVID	moderate	Y	10.0039	0.342
NC4980	Hospitalized COVID	62	F	COVID	moderate	Y	10.0288	1.513
NC5053	Hospitalized COVID	25	F	COVID	mild	N	7.62565	0.055
NC5054	Hospitalized COVID	64	F	COVID	severe	Y	7.90811	3.419
NC5124	Hospitalized COVID	55	M	COVID	severe	Y	9.98465	5.375
NC5317	Hospitalized COVID	56	M	COVID	severe	Y	8.99513	9.274
NC5472	Hospitalized COVID	62	F	COVID	moderate	Y	10.9482	9.97
NC5765	Hospitalized COVID	43	M	COVID	moderate	Y	5.80501	1.548
NC5855	Hospitalized COVID	58	M	COVID	mild	N	3.64316	0.204
NC5858	Hospitalized COVID	59	M	COVID	moderate	Y	9.81702	4.196
NC5993	Hospitalized COVID	58	M	COVID	critical	Y	8.44304	6.469
NC5994	Hospitalized COVID	64	F	COVID	severe	Y	3.88621	7.004
NC9035	Hospitalized COVID	26	F	COVID	mild	N	6.62997	0.016
NC9053	Hospitalized COVID	32	F	COVID	mild	N	NA	NA
NC9059	Hospitalized COVID	15	M	COVID	mild	N	7.54838	NA
NC9062	Hospitalized COVID	38	M	COVID	moderate	Y	6.27399	NA
NC9064	Hospitalized COVID	19	M	COVID	mild	N	5.38365	0.03
NC9067	Hospitalized COVID	31	F	COVID	mild	N	7.13216	0.03
NC9070	Hospitalized COVID	28	M	COVID	mild	N	7.7872	0.085
NC9077	Hospitalized COVID	20	M	COVID	asymptomatic	N	6.58863	1.105
NC9080	Hospitalized COVID	34	F	COVID	moderate	Y	8.42472	2.688
NC9082	Hospitalized COVID	36	M	COVID	moderate	Y	7.76521	NA
HNC01	Hospitalized non-COVID	83	M	Renal failure with fluid overload	Mild/Moderate	N
HNC02	Hospitalized non-COVID	78	M	Congestive heart failure	Mild/Moderate	N
HNC03	Hospitalized non-COVID	72	M	Chest pain	Mild/Moderate	N
HNC04	Hospitalized non-COVID	40	F	Gout	Mild/Moderate	N
HNC05	Hospitalized non-COVID	86	F	Congestive heart failure	Severe	N
HNC06	Hospitalized non-COVID	39	M	Over-warfarinization	Mild/Moderate	N
HNC07	Hospitalized non-COVID	65	M	Congestive heart failure	Mild/Moderate	N
HNC08	Hospitalized non-COVID	67	M	Nasopharyngeal carcinoma	Mild/Moderate	N
HNC09	Hospitalized non-COVID	56	M	Ischaemic cardiomyopathy	Mild/Moderate	N
HNC10	Hospitalized non-COVID	71	M	Congestive heart failure	Severe	N
HNC11	Hospitalized non-COVID	88	M	Chronic obstructive pulmonary disease	Mild/Moderate	N
HNC12	Hospitalized non-COVID	69	M	Congestive heart failure	Mild/Moderate	N
HNC13	Hospitalized non-COVID	80	F	Poor diabetes mellitus control	Mild/Moderate	N
HNC14	Hospitalized non-COVID	78	M	Congestive heart failure	Mild/Moderate	N
HNC15	Hospitalized non-COVID	94	F	Congestive heart failure	Mild/Moderate	N
HNC16	Hospitalized non-COVID	87	F	Norovirus gastroenteritis	Mild/Moderate	N
HNC17	Hospitalized non-COVID	96	M	Acute pulmonary edema	Severe	N
HNC18	Hospitalized non-COVID	44	M	Renal failure with fluid overload	Severe	N
HNC19	Hospitalized non-COVID	60	M	Chronic obstructive pulmonary disease	Severe	N
HNC20	Hospitalized non-COVID	83	M	Renal failure with fluid overload	Severe	N
HNC21	Hospitalized non-COVID	59	F	Renal failure with fluid overload	Mild/Moderate	N
HNC22	Hospitalized non-COVID	58	M	Systemic Lupus Erythematosis	Mild/Moderate	N
HNC23	Hospitalized non-COVID	67	M	Chronic obstructive pulmonary disease	Critical	N
HNC24	Hospitalized non-COVID	60	F	Hypokalemic	Critical	N
HNC25	Hospitalized non-COVID	70	F	Renal failure with fluid overload	Mild/Moderate	N
HNC26	Hospitalized non-COVID	80	M	Gout	Mild/Moderate	N
HNC27	Hospitalized non-COVID	84	F	Congestive heart failure	Mild/Moderate	N
HNC28	Hospitalized non-COVID	83	F	Hyponatremia	Mild/Moderate	N
HNC29	Hospitalized non-COVID	89	M	Cerebrovascular accident	Mild/Moderate	N
HNC30	Hospitalized non-COVID	44	F	Pyrexia of unknown origin	Mild/Moderate	N
HNC31	Hospitalized non-COVID	76	F	Renal failure with fluid overload	Severe	N
HNC32	Hospitalized non-COVID	80	M	Pseudomonas aeruginosa pneumonia	Mild/Moderate	Y
HNC33	Hospitalized non-COVID	90	M	Congestive heart failure	Mild/Moderate	N
HNC34	Hospitalized non-COVID	73	M	Congestive heart failure	Mild/Moderate	N
HNC35	Hospitalized non-COVID	91	F	Congestive heart failure	Mild/Moderate	N
HNC36	Hospitalized non-COVID	80	M	Ischemic heart disease	Mild/Moderate	N
HNC37	Hospitalized non-COVID	58	F	Dermatomyositis	Mild/Moderate	N
HNC38	Hospitalized non-COVID	52	F	Epilepsy	Mild/Moderate	N
HNC39	Hospitalized non-COVID	33	F	Drug abuse	Mild/Moderate	N
HNC40	Hospitalized non-COVID	100	M	Congestive heart failure	Mild/Moderate	N
HNC41	Hospitalized non-COVID	57	M	Gout	Mild/Moderate	N
HNC42	Hospitalized non-COVID	67	M	Cerebrovascular accident	Mild/Moderate	N
HNC43	Hospitalized non-COVID	72	F	Symptomatic anaemia	Mild/Moderate	N
HNC44	Hospitalized non-COVID	46	F	Renal failure with fluid overload	Critical	N
HNC45	Hospitalized non-COVID	33	F	Asthma	Mild/Moderate	N
HNC46	Hospitalized non-COVID	73	F	Dementia with decrease general condition	Mild/Moderate	N
HNC47	Hospitalized non-COVID	88	M	Vomiting	Mild/Moderate	N
HNC48	Hospitalized non-COVID	85	F	Dislodged Ryles Tube	Mild/Moderate	N
HNC49	Hospitalized non-COVID	82	F	Indigestion	Mild/Moderate	N
HNC50	Hospitalized non-COVID	76	F	Restrictive lung disease	Critical	N
HNC51	Hospitalized non-COVID	71	M	Dementia with behavioural change	Mild/Moderate	N
HNC52	Hospitalized non-COVID	83	F	Symptomatic anaemia	Mild/Moderate	N
HNC53	Hospitalized non-COVID	58	M	Decompressive sickness	Severe	N
HNC54	Hospitalized non-COVID	86	M	Dementia with confusion	Mild/Moderate	N
HNC55	Hospitalized non-COVID	62	M	Chronic obstructive pulmonary disease	Severe	N
HNC56	Hospitalized non-COVID	77	M	Renal failure with fluid overload	Mild/Moderate	N
HNC57	Hospitalized non-COVID	93	F	Vertigo	Mild/Moderate	N
HNC58	Hospitalized non-COVID	80	F	Congestive heart failure	Mild/Moderate	N
HNC59	Hospitalized non-COVID	25	F	Asthma	Severe	N
HNC60	Hospitalized non-COVID	67	F	Subjective fever	Mild/Moderate	N
HNC61	Hospitalized non-COVID	20	M	Upper respiratory tract infection	Mild/Moderate	N
HNC62	Hospitalized non-COVID	62	M	Renal failure with fluid overload	Mild/Moderate	N
HNC63	Hospitalized non-COVID	86	M	Symptomatic anaemia	Mild/Moderate	N
HNC64	Hospitalized non-COVID	47	F	Multiple sclerosis	Mild/Moderate	N
HNC65	Hospitalized non-COVID	80	F	Renal failure with fluid overload	Severe	N
HNC66	Hospitalized non-COVID	61	F	Schizophrenia	Mild/Moderate	N
HNC67	Hospitalized non-COVID	81	F	Renal failure with fluid overload	Mild/Moderate	N
HNC68	Hospitalized non-COVID	95	F	Renal failure with fluid overload	Mild/Moderate	N
HNC69	Hospitalized non-COVID	87	M	Renal failure with fluid overload	Mild/Moderate	N
PGP01	Local control	54	F		healthy	N
PGP02	Local control	24	F		healthy	N
PGP03	Local control	54	F		healthy	N
PGP04	Local control	32	M		healthy	N
PGP05	Local control	22	F		healthy	N
PGP06	Local control	23	F		healthy	N
PGP07	Local control	26	F		healthy	N
PGP08	Local control	53	M		healthy	N
PGP09	Local control	38	M		healthy	N
PGP10	Local control	46	M		healthy	N
PGP11	Local control	23	F		healthy	N
PGP12	Local control	51	M		healthy	N
PGP13	Local control	18	M		healthy	N
PGP14	Local control	39	F		healthy	N
PGP15	Local control	30	F		healthy	N
PGP16	Local control	37	M		healthy	N
PGP17	Local control	52	F		healthy	N
PGP18	Local control	50	F		healthy	N
PGP19	Local control	62	M		healthy	N
PGP20	Local control	32	F		healthy	N
PGP21	Local control	33	F		healthy	N
PGP22	Local control	53	F		healthy	N
PGP23	Local control	45	F		healthy	N
PGP24	Local control	35	M		healthy	N
PGP25	Local control	23	F		healthy	N
PGP26	Local control	23	F		healthy	N
PGP27	Local control	40	F		healthy	N
PGP28	Local control	51	F		healthy	N
PGP29	Local control	23	M		healthy	N
PGP30	Local control	26	F		healthy	N
PGP31	Local control	27	F		healthy	N
PGP32	Local control	35	F		healthy	N
PGP33	Local control	31	F		healthy	N
PGP34	Local control	60	F		healthy	N
PGP35	Local control	58	F		healthy	N
PGP36	Local control	27	M		healthy	N
PGP37	Local control	45	M		healthy	N
PGP38	Local control	26	F		healthy	N
PGP41	Local control	25	M		healthy	N
PGP42	Local control	32	F		healthy	N
PGP43	Local control	23	F		healthy	N
PGP44	Local control	27	M		healthy	N
PGP45	Local control	30	M		healthy	N
PGP46	Local control	37	F		healthy	N
PGP47	Local control	27	F		healthy	N
PGP48	Local control	30	F		healthy	N
PGP49	Local control	28	F		healthy	N
PGP50	Local control	23	F		healthy	N
PGP51	Local control	26	M		healthy	N
PGP52	Local control	21	F		healthy	N
PGP53	Local control	34	F		healthy	N
PGP54	Local control	22	M		healthy	N
PGP55	Local control	23	F		healthy	N
PGP56	Local control	54	F		healthy	N
PGP57	Local control	63	M		healthy	N
PGP59	Local control	22	F		healthy	N
PGP60	Local control	28	F		healthy	N
PGP61	Local control	25	F		healthy	N
PGP62	Local control	23	F		healthy	N
PGP63	Local control	27	M		healthy	N
PGP64	Local control	28	F		healthy	N
PGP65	Local control	20	F		healthy	N
PGP66	Local control	56	F		healthy	N
PGP68	Local control	29	M		healthy	N
PGP70	Local control	27	F		healthy	N
PGP71	Local control	20	M		healthy	N
PGP72	Local control	23	F		healthy	N
PGP73	Local control	27	F		healthy	N
PGP74	Local control	34	F		healthy	N
PGP75	Local control	25	F		healthy	N
PGP76	Local control	31	M		healthy	N
PGP77	Local control	33	F		healthy	N
PGP78	Local control	55	F		healthy	N
PGP79	Local control	47	F		healthy	N
PGP80	Local control	38	F		healthy	N
PGP81	Local control	30	F		healthy	N

## Sheet: Data set S2
Data set S2. Relative abundance and LefSe results of bacterial genera detected in this study.
	Abundance (mean±sd) (%)				COVID vs Control									Non-COVID vs Control									COVID vs non-COVID									Hospitalized (COVID and non-COVID) vs Control
Bacteria genus	Overall	COVID	Non-COVID	Control	LDA_group	LDA_score	LDA_padj	mwp	mwq	Turkey diff	Turkey p	Turkey q	AUC	LDA_group	LDA_score	LDA_padj	mwp	mwq	Turkey diff	Turkey p	Turkey q	AUC	LDA_group	LDA_score	LDA_padj	mwp	mwq	Turkey diff	Turkey p	Turkey q	AUC	LDA_group	LDA_score	LDA_padj	mwp	mwq	Turkey diff	Turkey p	Turkey q	AUC
D_0__Bacteria;D_1__Actinobacteriota;D_2__Actinobacteria;D_3__Actinomycetales;D_4__Actinomycetaceae;D_5__Actinomyces	1.39±0.17	1.44±0.27	2.12±0.38	0.70±0.20	COVID	3.57586	0.000870118	0.000899431	0.00440721	0.74 (0.09, 1.39)	0.0256393	0.27837	0.656 (0.568-0.743)	Non-COVID	3.82331	5.16551e-06	5.94885e-06	3.68085e-05	1.42 (0.60, 2.24)	0.000822366	0.0273437	0.718 (0.635-0.801)				0.211516	0.471103	-0.68 (-1.58, 0.22)	0.138857	0.444477	0.560 (0.466-0.655)	Hospitalized	3.77883	5.45466e-06	6.02739e-06	2.73972e-05	1.06 (0.38, 1.75)	0.00241575	0.0331411	0.685 (0.611-0.759)
D_0__Bacteria;D_1__Actinobacteriota;D_2__Actinobacteria;D_3__Actinomycetales;D_4__Actinomycetaceae;D_5__Arcanobacterium	0.01±0.01	0.00±0.00	0.03±0.03	0.00±0.00				NaN	NaN	0.00 (0.00, 0.00)	NaN	NaN	0.500 (0.500-0.500)				0.300347	0.424776	0.03 (-0.03, 0.10)	0.295548	0.412856	0.507 (0.493-0.521)				0.300347	0.577137	-0.03 (-0.10, 0.03)	0.295548	0.444477	0.507 (0.493-0.521)				0.47495	0.593688	0.02 (-0.03, 0.06)	0.470336	0.553729	0.503 (0.497-0.510)
D_0__Bacteria;D_1__Actinobacteriota;D_2__Actinobacteria;D_3__Bifidobacteriales;D_4__Bifidobacteriaceae;D_5__Bifidobacterium	0.07±0.02	0.00±0.00	0.03±0.01	0.17±0.05	Control	2.91483	3.11036e-09	3.158e-09	1.03161e-07	-0.16 (-0.26, -0.06)	0.00119656	0.0413358	0.705 (0.647-0.764)	Control	2.82386	8.32437e-05	8.40975e-05	0.000346902	-0.13 (-0.24, -0.03)	0.0129166	0.190879	0.653 (0.583-0.723)	Non-COVID	2.35434	0.0104591	0.0105844	0.0610161	-0.03 (-0.06, 0.00)	0.0582907	0.444477	0.559 (0.513-0.605)	Control	2.81687	3.848e-10	3.88703e-10	6.47838e-09	-0.15 (-0.22, -0.08)	7.24915e-05	0.00397797	0.680 (0.619-0.741)
D_0__Bacteria;D_1__Actinobacteriota;D_2__Actinobacteria;D_3__Corynebacteriales;D_4__Corynebacteriaceae;D_5__Corynebacterium	3.15±0.59	2.47±0.77	2.60±0.85	4.32±1.33				0.186885	0.327049	-1.83 (-4.84, 1.19)	0.232944	0.399967	0.562 (0.470-0.653)				0.368493	0.48641	-1.69 (-4.86, 1.48)	0.293737	0.412856	0.543 (0.449-0.637)				0.679248	0.842611	-0.14 (-2.39, 2.12)	0.905316	0.931135	0.520 (0.426-0.614)				0.193954	0.322182	-1.76 (-4.20, 0.67)	0.155003	0.353997	0.553 (0.474-0.632)
D_0__Bacteria;D_1__Actinobacteriota;D_2__Actinobacteria;D_3__Corynebacteriales;D_4__Corynebacteriaceae;D_5__Lawsonella	0.31±0.10	0.12±0.08	0.01±0.00	0.79±0.27	Control	3.55574	0.000347503	0.000350427	0.00190788	-0.65 (-1.20, -0.11)	0.0197898	0.255266	0.641 (0.568-0.715)	Control	3.57343	6.00046e-08	6.08538e-08	6.69392e-07	-0.77 (-1.32, -0.21)	0.00696021	0.120744	0.706 (0.643-0.769)	COVID	2.72394	0.0144834	0.0146138	0.0716074	0.11 (-0.05, 0.27)	0.174465	0.444477	0.572 (0.517-0.627)	Control	3.50049	4.02315e-08	4.05629e-08	2.89735e-07	-0.71 (-1.10, -0.31)	0.000517344	0.0133596	0.672 (0.607-0.737)
D_0__Bacteria;D_1__Actinobacteriota;D_2__Actinobacteria;D_3__Micrococcales;D_4__Micrococcaceae;D_5__Rothia	2.21±0.27	1.96±0.49	2.84±0.52	1.88±0.36				0.822047	0.885282	0.09 (-1.10, 1.27)	0.882602	0.904013	0.489 (0.397-0.582)	Non-COVID	3.71021	0.0116553	0.0131075	0.0341484	0.98 (-0.25, 2.20)	0.117534	0.412856	0.620 (0.527-0.712)	Non-COVID	3.69454	0.00683147	0.00712194	0.0490228	-0.89 (-2.29, 0.52)	0.21489	0.444477	0.630 (0.538-0.721)				0.210645	0.329133	0.51 (-0.58, 1.60)	0.35798	0.553729	0.551 (0.471-0.632)
D_0__Bacteria;D_1__Actinobacteriota;D_2__Coriobacteriia;D_3__Coriobacteriales;D_4__Atopobiaceae;D_5__Atopobium	0.42±0.06	0.42±0.07	0.71±0.14	0.14±0.04	COVID	3.15525	2.5138e-07	2.69784e-07	3.30485e-06	0.28 (0.12, 0.44)	0.000934147	0.0354976	0.735 (0.656-0.815)	Non-COVID	3.45615	1.38767e-08	1.5806e-08	1.95599e-07	0.57 (0.28, 0.85)	0.000123845	0.00617678	0.766 (0.689-0.843)				0.270206	0.559033	-0.29 (-0.59, 0.02)	0.0636366	0.444477	0.553 (0.458-0.648)	Hospitalized	3.32217	5.37075e-10	6.06425e-10	7.58032e-09	0.42 (0.19, 0.64)	0.000272916	0.00956182	0.750 (0.683-0.816)
D_0__Bacteria;D_1__Bacteroidota;D_2__Bacteroidia;D_3__Bacteroidales;D_4__Bacteroidaceae;D_5__Bacteroides	0.04±0.01	0.03±0.01	0.04±0.02	0.06±0.02	Control	2.20262	0.0272634	0.0270836	0.0780646	-0.03 (-0.08, 0.02)	0.195148	0.399967	0.574 (0.509-0.639)				0.232232	0.359234	-0.01 (-0.07, 0.04)	0.608862	0.667406	0.543 (0.473-0.614)				0.35522	0.600199	-0.02 (-0.06, 0.02)	0.406889	0.501776	0.528 (0.468-0.589)	Control	2.11359	0.0395055	0.0393549	0.0937023	-0.02 (-0.07, 0.02)	0.266298	0.501738	0.559 (0.500-0.619)
D_0__Bacteria;D_1__Bacteroidota;D_2__Bacteroidia;D_3__Bacteroidales;D_4__Paludibacteraceae;D_5__F0058	0.08±0.02	0.05±0.02	0.04±0.01	0.14±0.07	Control	2.73777	0.00964961	0.00970658	0.0352313	-0.09 (-0.22, 0.05)	0.213221	0.399967	0.610 (0.529-0.692)	Control	2.70564	0.00168358	0.00162101	0.00517678	-0.10 (-0.24, 0.04)	0.179066	0.412856	0.636 (0.555-0.717)				0.435416	0.646527	0.01 (-0.03, 0.05)	0.672641	0.736365	0.531 (0.453-0.608)	Control	2.61102	0.000685816	0.000670198	0.00239356	-0.09 (-0.19, 0.01)	0.0738144	0.327318	0.623 (0.551-0.694)
D_0__Bacteria;D_1__Bacteroidota;D_2__Bacteroidia;D_3__Bacteroidales;D_4__Porphyromonadaceae;D_5__Porphyromonas	2.69±0.23	2.39±0.40	2.93±0.49	2.79±0.33				0.0882674	0.180213	-0.39 (-1.40, 0.62)	0.448043	0.532051	0.580 (0.489-0.672)				0.340813	0.468618	0.16 (-0.99, 1.30)	0.788444	0.821381	0.546 (0.450-0.642)				0.719913	0.85721	-0.54 (-1.78, 0.69)	0.385353	0.480273	0.517 (0.421-0.613)				0.119058	0.23215	-0.13 (-1.10, 0.84)	0.791284	0.833031	0.564 (0.487-0.641)
D_0__Bacteria;D_1__Bacteroidota;D_2__Bacteroidia;D_3__Bacteroidales;D_4__Prevotellaceae;D_5__Alloprevotella	2.96±0.31	4.66±0.72	2.42±0.46	1.74±0.25	COVID	4.11979	0.000652637	0.000675026	0.00348171	2.91 (1.41, 4.42)	0.000192028	0.0120227	0.660 (0.571-0.749)				0.766424	0.81587	0.68 (-0.33, 1.69)	0.183502	0.412856	0.514 (0.416-0.613)	COVID	4.06087	0.00497788	0.00465119	0.0379847	2.23 (0.50, 3.96)	0.0117392	0.432368	0.636 (0.546-0.726)	Hospitalized	3.96183	0.0254719	0.0270421	0.0676053	1.85 (0.59, 3.11)	0.00423543	0.0516487	0.591 (0.515-0.666)
D_0__Bacteria;D_1__Bacteroidota;D_2__Bacteroidia;D_3__Bacteroidales;D_4__Prevotellaceae;D_5__Prevotella	4.26±0.34	5.69±0.65	5.08±0.66	2.09±0.29	COVID	4.27969	1.2749e-07	1.48201e-07	2.07482e-06	3.59 (2.19, 5.00)	1.24144e-06	0.000157248	0.747 (0.667-0.827)	Non-COVID	4.15695	9.94784e-06	1.18302e-05	6.16418e-05	2.98 (1.61, 4.34)	3.07632e-05	0.00306863	0.711 (0.624-0.799)				0.411367	0.631623	0.62 (-1.21, 2.45)	0.507356	0.596645	0.540 (0.445-0.634)	Hospitalized	4.21588	1.63707e-08	2.02328e-08	1.83935e-07	3.30 (1.98, 4.62)	1.67736e-06	0.00012638	0.730 (0.661-0.798)
D_0__Bacteria;D_1__Bacteroidota;D_2__Bacteroidia;D_3__Bacteroidales;D_4__Prevotellaceae;D_5__Prevotella_7	8.63±0.63	11.58±1.16	9.96±1.19	4.48±0.70	COVID	4.55302	3.7238e-08	4.26477e-08	8.35895e-07	7.08 (4.42, 9.74)	4.914e-07	9.33661e-05	0.758 (0.680-0.835)	Non-COVID	4.41873	7.9715e-05	9.95003e-05	0.000394021	5.50 (2.83, 8.16)	7.43078e-05	0.00494147	0.688 (0.599-0.777)				0.22269	0.484969	1.59 (-1.69, 4.86)	0.3395	0.444477	0.559 (0.465-0.653)	Hospitalized	4.50585	3.49185e-08	4.45971e-08	2.97314e-07	6.33 (3.86, 8.79)	8.69916e-07	9.54733e-05	0.724 (0.654-0.795)
D_0__Bacteria;D_1__Bacteroidota;D_2__Bacteroidia;D_3__Bacteroidales;D_4__Rikenellaceae;D_5__RikenellaceaeRC9gutgroup	0.05±0.02	0.03±0.02	0.06±0.04	0.05±0.02				0.377856	0.538962	-0.02 (-0.07, 0.04)	0.546781	0.620229	0.527 (0.467-0.588)				0.272222	0.402238	0.01 (-0.09, 0.10)	0.879892	0.900357	0.466 (0.405-0.526)				0.809513	0.932984	-0.02 (-0.11, 0.06)	0.574725	0.656828	0.493 (0.436-0.550)				0.240203	0.358512	-0.01 (-0.07, 0.06)	0.867973	0.902939	0.531 (0.477-0.584)
D_0__Bacteria;D_1__Bacteroidota;D_2__Bacteroidia;D_3__Bacteroidales;D_4__Tannerellaceae;D_5__Tannerella	0.11±0.01	0.09±0.03	0.09±0.02	0.15±0.03	Control	2.52565	0.0172403	0.0173307	0.0530753	-0.05 (-0.13, 0.03)	0.211665	0.399967	0.607 (0.521-0.693)				0.161157	0.270416	-0.05 (-0.12, 0.02)	0.141089	0.412856	0.565 (0.475-0.655)				0.420432	0.633882	0.00 (-0.06, 0.06)	0.940992	0.953213	0.536 (0.448-0.625)	Control	2.42131	0.0260009	0.0256137	0.0656761	-0.05 (-0.11, 0.01)	0.0996101	0.353997	0.587 (0.511-0.663)
D_0__Bacteria;D_1__Bacteroidota;D_2__Bacteroidia;D_3__Flavobacteriales;D_4__Flavobacteriaceae;D_5__Capnocytophaga	0.81±0.09	0.56±0.09	1.11±0.23	0.79±0.12	Control	3.01714	0.0370929	0.0349684	0.0888618	-0.22 (-0.52, 0.08)	0.148282	0.399967	0.599 (0.509-0.690)				0.501337	0.597981	0.32 (-0.18, 0.82)	0.203422	0.412856	0.532 (0.435-0.630)				0.384908	0.631623	-0.55 (-1.02, -0.07)	0.0237364	0.444477	0.542 (0.445-0.638)				0.099744	0.203559	0.04 (-0.34, 0.41)	0.843345	0.8836	0.567 (0.491-0.644)
D_0__Bacteria;D_1__Bacteroidota;D_2__Bacteroidia;D_3__Flavobacteriales;D_4__Weeksellaceae;D_5__Bergeyella	0.31±0.09	0.49±0.23	0.18±0.05	0.23±0.09				0.526306	0.669844	0.26 (-0.23, 0.75)	0.297693	0.399967	0.530 (0.436-0.623)	Control	2.78273	0.0114939	0.0110425	0.029546	-0.05 (-0.25, 0.15)	0.594898	0.653896	0.621 (0.529-0.713)	COVID	3.23015	0.0210508	0.0209378	0.0932683	0.31 (-0.18, 0.81)	0.211291	0.444477	0.608 (0.518-0.699)				0.29854	0.420479	0.11 (-0.25, 0.47)	0.547324	0.628908	0.542 (0.466-0.618)
D_0__Bacteria;D_1__Bacteroidota;D_2__Bacteroidia;D_3__Sphingobacteriales;D_4__Lentimicrobiaceae;D_5__Lentimicrobium	0.05±0.01	0.02±0.01	0.01±0.00	0.12±0.04	Control	2.77064	0.00579721	0.00584269	0.0220224	-0.10 (-0.18, -0.02)	0.0129998	0.235234	0.593 (0.529-0.658)	Control	2.82095	0.00167248	0.00168853	0.00522389	-0.11 (-0.19, -0.03)	0.00567205	0.10287	0.607 (0.544-0.670)				0.59263	0.784834	0.01 (-0.01, 0.04)	0.345169	0.445011	0.514 (0.462-0.567)	Control	2.75462	0.000277222	0.000279002	0.00107308	-0.11 (-0.17, -0.05)	0.000304933	0.00956182	0.600 (0.541-0.659)
D_0__Bacteria;D_1__Campylobacterota;D_2__Campylobacteria;D_3__Campylobacterales;D_4__Campylobacteraceae;D_5__Campylobacter	1.44±0.11	1.78±0.19	1.09±0.18	1.43±0.19				0.180408	0.321453	0.36 (-0.17, 0.89)	0.182198	0.399967	0.563 (0.470-0.656)				0.114603	0.210105	-0.32 (-0.84, 0.20)	0.21979	0.412856	0.576 (0.482-0.670)	COVID	3.5843	0.00391933	0.00375023	0.0346114	0.68 (0.16, 1.21)	0.0109735	0.432368	0.640 (0.550-0.729)				0.939089	0.974491	0.04 (-0.42, 0.49)	0.878848	0.908539	0.503 (0.425-0.581)
D_0__Bacteria;D_1__Firmicutes;D_2__Bacilli;D_3__Acholeplasmatales;D_4__Acholeplasmataceae;D_5__Acholeplasma	0.02±0.01	0.02±0.01	0.00±0.00	0.03±0.03				0.735502	0.834405	-0.01 (-0.07, 0.04)	0.629264	0.699182	0.493 (0.456-0.531)				0.20366	0.320037	-0.03 (-0.09, 0.02)	0.236834	0.412856	0.519 (0.490-0.548)				0.117338	0.310788	0.02 (0.00, 0.04)	0.053714	0.444477	0.526 (0.495-0.558)				0.696161	0.789152	-0.02 (-0.06, 0.02)	0.26293	0.497527	0.506 (0.476-0.536)
D_0__Bacteria;D_1__Firmicutes;D_2__Bacilli;D_3__Bacillales;D_4__Bacillaceae;D_5__Bacillus	0.03±0.01	0.04±0.01	0.00±0.00	0.06±0.02				0.0673654	0.146707	-0.02 (-0.08, 0.03)	0.354939	0.436495	0.567 (0.495-0.638)	Control	2.77945	4.30474e-07	4.37098e-07	3.60606e-06	-0.06 (-0.11, -0.01)	0.0182821	0.227955	0.665 (0.610-0.721)	COVID	2.47722	0.000729716	0.000739718	0.00981465	0.04 (0.01, 0.06)	0.00272657	0.328818	0.586 (0.540-0.632)	Control	2.37255	4.38061e-05	4.34989e-05	0.000189126	-0.04 (-0.08, 0.00)	0.0319651	0.203887	0.614 (0.555-0.673)
D_0__Bacteria;D_1__Firmicutes;D_2__Bacilli;D_3__Erysipelotrichales;D_4__Erysipelotrichaceae;D_5__Solobacterium	0.17±0.02	0.22±0.03	0.13±0.02	0.16±0.04	COVID	2.59525	0.00144477	0.0015119	0.006442	0.07 (-0.03, 0.17)	0.180333	0.399967	0.646 (0.559-0.733)				0.461823	0.571506	-0.03 (-0.12, 0.07)	0.571475	0.629885	0.534 (0.443-0.626)	COVID	2.70578	0.00614529	0.00625873	0.0471812	0.09 (0.01, 0.18)	0.0259791	0.444477	0.630 (0.540-0.720)	Hospitalized	2.31817	0.019993	0.0205421	0.0555192	0.02 (-0.06, 0.10)	0.563799	0.641212	0.593 (0.515-0.671)
D_0__Bacteria;D_1__Firmicutes;D_2__Bacilli;D_3__Lactobacillales;D_4__Aerococcaceae;D_5__Abiotrophia	0.06±0.01	0.06±0.02	0.08±0.04	0.03±0.01				0.135051	0.249716	0.03 (-0.01, 0.07)	0.174817	0.399967	0.551 (0.485-0.617)				0.289253	0.421118	0.05 (-0.03, 0.13)	0.217613	0.412856	0.536 (0.469-0.602)				0.72458	0.85721	-0.02 (-0.11, 0.06)	0.603733	0.680016	0.487 (0.415-0.559)				0.143686	0.257715	0.04 (-0.02, 0.10)	0.20785	0.414402	0.544 (0.489-0.599)
D_0__Bacteria;D_1__Firmicutes;D_2__Bacilli;D_3__Lactobacillales;D_4__Carnobacteriaceae;D_5__Dolosigranulum	0.16±0.07	0.18±0.16	0.21±0.12	0.09±0.06				0.368286	0.538962	0.09 (-0.24, 0.42)	0.582352	0.654715	0.524 (0.472-0.576)	Non-COVID	2.81239	0.0450434	0.045384	0.102114	0.11 (-0.14, 0.37)	0.376862	0.447524	0.560 (0.501-0.619)				0.24234	0.516289	-0.02 (-0.42, 0.37)	0.910121	0.931135	0.538 (0.474-0.601)				0.105625	0.21125	0.10 (-0.18, 0.39)	0.476244	0.559014	0.541 (0.495-0.587)
D_0__Bacteria;D_1__Firmicutes;D_2__Bacilli;D_3__Lactobacillales;D_4__Carnobacteriaceae;D_5__Granulicatella	0.77±0.08	0.93±0.16	0.75±0.14	0.63±0.08				0.107681	0.206916	0.30 (-0.05, 0.65)	0.0939075	0.399967	0.576 (0.484-0.667)				0.567014	0.652725	0.13 (-0.19, 0.44)	0.425494	0.490671	0.528 (0.432-0.623)	COVID	3.07425	0.0303178	0.0295694	0.115912	0.17 (-0.25, 0.60)	0.428498	0.523575	0.605 (0.511-0.699)				0.518427	0.636634	0.22 (-0.10, 0.53)	0.174371	0.362791	0.526 (0.446-0.607)
D_0__Bacteria;D_1__Firmicutes;D_2__Bacilli;D_3__Lactobacillales;D_4__Enterococcaceae;D_5__Enterococcus	0.07±0.03	0.09±0.03	0.01±0.01	0.11±0.08				0.119469	0.225153	-0.02 (-0.18, 0.15)	0.83489	0.862114	0.451 (0.390-0.512)	Control	2.96846	0.0269478	0.0272352	0.0641973	-0.10 (-0.26, 0.06)	0.223359	0.412856	0.551 (0.508-0.594)	COVID	2.63515	0.00052657	0.000533222	0.00981465	0.08 (0.02, 0.14)	0.0088264	0.432368	0.598 (0.547-0.649)				0.956352	0.974491	-0.06 (-0.18, 0.06)	0.347621	0.553729	0.499 (0.452-0.546)
D_0__Bacteria;D_1__Firmicutes;D_2__Bacilli;D_3__Lactobacillales;D_4__Lactobacillaceae;D_5__Lacticaseibacillus	0.01±0.01	0.00±0.00	0.04±0.03	0.00±0.00				NaN	NaN	0.00 (0.00, 0.00)	NaN	NaN	0.500 (0.500-0.500)	Non-COVID	2.76506	0.00890163	0.0090523	0.0256051	0.04 (-0.02, 0.10)	0.199934	0.412856	0.543 (0.510-0.577)	Non-COVID	2.60342	0.00890163	0.0090523	0.0554453	-0.04 (-0.10, 0.02)	0.199934	0.444477	0.543 (0.510-0.577)				0.0734998	0.159782	0.02 (-0.02, 0.06)	0.376966	0.553729	0.521 (0.504-0.537)
D_0__Bacteria;D_1__Firmicutes;D_2__Bacilli;D_3__Lactobacillales;D_4__Lactobacillaceae;D_5__Lactobacillus	0.03±0.01	0.01±0.00	0.07±0.04	0.01±0.00				0.480999	0.644776	0.00 (-0.01, 0.01)	0.75577	0.797757	0.513 (0.477-0.549)	Non-COVID	2.65093	0.0155039	0.0156484	0.0377851	0.06 (-0.01, 0.13)	0.0737805	0.412856	0.568 (0.513-0.624)	Non-COVID	2.46896	0.00250795	0.00253746	0.0276302	-0.06 (-0.13, 0.00)	0.0650279	0.444477	0.581 (0.529-0.634)				0.226828	0.343678	0.03 (-0.02, 0.08)	0.240767	0.463582	0.526 (0.487-0.564)
D_0__Bacteria;D_1__Firmicutes;D_2__Bacilli;D_3__Lactobacillales;D_4__Lactobacillaceae;D_5__Leuconostoc	0.19±0.14	0.55±0.41	0.00±0.00	0.00±0.00				0.555979	0.681074	0.54 (-0.27, 1.35)	0.189887	0.399967	0.507 (0.485-0.529)				0.347717	0.471562	0.00 (0.00, 0.00)	0.342436	0.412856	0.507 (0.494-0.519)				0.179471	0.418766	0.54 (-0.31, 1.39)	0.211627	0.444477	0.513 (0.495-0.531)				0.964746	0.974491	0.28 (-0.30, 0.87)	0.343204	0.553729	0.500 (0.484-0.516)
D_0__Bacteria;D_1__Firmicutes;D_2__Bacilli;D_3__Lactobacillales;D_4__Lactobacillaceae;D_5__Ligilactobacillus	0.05±0.02	0.01±0.00	0.15±0.07	0.00±0.00				0.306184	0.491903	0.01 (0.00, 0.02)	0.213635	0.399967	0.513 (0.488-0.539)	Non-COVID	2.84702	8.75567e-06	8.89421e-06	5.17957e-05	0.15 (0.02, 0.28)	0.0236135	0.247942	0.626 (0.572-0.679)	Non-COVID	2.84887	0.000130219	0.000131939	0.00646502	-0.15 (-0.28, -0.01)	0.0302089	0.444477	0.613 (0.556-0.669)	Hospitalized	2.59185	0.0017034	0.00171582	0.00571941	0.08 (-0.02, 0.17)	0.106601	0.353997	0.567 (0.536-0.598)
D_0__Bacteria;D_1__Firmicutes;D_2__Bacilli;D_3__Lactobacillales;D_4__Lactobacillaceae;D_5__Limosilactobacillus	0.08±0.03	0.00±0.00	0.24±0.10	0.00±0.00				0.749261	0.834405	0.00 (0.00, 0.01)	0.182295	0.399967	0.494 (0.461-0.528)	Non-COVID	3.10936	0.000113425	0.000114879	0.000412658	0.23 (0.05, 0.42)	0.0126072	0.190879	0.618 (0.559-0.677)	Non-COVID	3.04293	6.98533e-05	7.07903e-05	0.00646502	-0.23 (-0.41, -0.05)	0.0141317	0.440909	0.620 (0.562-0.677)	Hospitalized	2.74812	0.0199377	0.0200432	0.0555192	0.11 (-0.02, 0.24)	0.083216	0.353997	0.553 (0.516-0.591)
D_0__Bacteria;D_1__Firmicutes;D_2__Bacilli;D_3__Lactobacillales;D_4__Streptococcaceae;D_5__Lactococcus	0.01±0.01	0.00±0.00	0.00±0.00	0.03±0.02	Control	2.78381	0.0234587	0.0238263	0.070757	-0.03 (-0.07, 0.02)	0.219886	0.399967	0.533 (0.505-0.561)				0.924607	0.943671	-0.02 (-0.07, 0.02)	0.33064	0.412856	0.498 (0.456-0.540)	Non-COVID	2.6416	0.0173327	0.0176294	0.0822707	0.00 (-0.01, 0.00)	0.0553121	0.444477	0.536 (0.505-0.567)				0.272324	0.394673	-0.02 (-0.05, 0.01)	0.119224	0.353997	0.516 (0.484-0.548)
D_0__Bacteria;D_1__Firmicutes;D_2__Bacilli;D_3__Lactobacillales;D_4__Streptococcaceae;D_5__Streptococcus	21.31±1.04	21.05±1.75	24.50±2.22	18.67±1.36				0.551764	0.681074	2.45 (-1.90, 6.80)	0.267693	0.399967	0.528 (0.435-0.621)				0.0943928	0.179709	5.94 (0.92, 10.95)	0.020607	0.23492	0.581 (0.487-0.675)				0.33306	0.593452	-3.49 (-9.00, 2.03)	0.213278	0.444477	0.547 (0.452-0.641)				0.195487	0.322182	4.11 (-0.15, 8.37)	0.058601	0.285843	0.553 (0.475-0.631)
D_0__Bacteria;D_1__Firmicutes;D_2__Bacilli;D_3__Mycoplasmatales;D_4__Mycoplasmataceae;D_5__Mycoplasma	0.11±0.02	0.11±0.03	0.15±0.05	0.09±0.03				0.521512	0.669844	0.02 (-0.06, 0.10)	0.653837	0.71396	0.526 (0.446-0.607)				0.916323	0.943671	0.06 (-0.04, 0.16)	0.216582	0.412856	0.504 (0.424-0.585)				0.617337	0.796039	-0.04 (-0.15, 0.07)	0.421914	0.518256	0.479 (0.396-0.562)				0.653576	0.76337	0.04 (-0.04, 0.12)	0.34858	0.553729	0.516 (0.447-0.584)
D_0__Bacteria;D_1__Firmicutes;D_2__Bacilli;D_3__Staphylococcales;D_4__Gemellaceae;D_5__Gemella	2.78±0.41	2.45±0.62	1.79±0.38	4.00±0.95	Control	3.94502	0.0363357	0.0339396	0.0888618	-1.53 (-3.75, 0.69)	0.175834	0.399967	0.600 (0.509-0.690)	Control	4.0391	0.015991	0.0150616	0.0372774	-2.18 (-4.25, -0.10)	0.0396999	0.330006	0.617 (0.525-0.709)				0.726005	0.85721	0.65 (-0.82, 2.12)	0.383239	0.480273	0.517 (0.422-0.612)	Control	3.98707	0.0091646	0.00839506	0.0262346	-1.84 (-3.51, -0.16)	0.0316715	0.203887	0.608 (0.532-0.684)
D_0__Bacteria;D_1__Firmicutes;D_2__Bacilli;D_3__Staphylococcales;D_4__Staphylococcaceae;D_5__Staphylococcus	1.92±0.53	1.56±0.62	1.25±0.88	2.88±1.18				0.0561786	0.131605	-1.28 (-3.85, 1.30)	0.328928	0.408473	0.589 (0.499-0.678)	Control	3.93416	0.0149036	0.0149862	0.0372774	-1.58 (-4.48, 1.32)	0.284384	0.412856	0.616 (0.525-0.707)				0.645706	0.811272	0.30 (-1.78, 2.38)	0.775183	0.828278	0.522 (0.429-0.615)	Control	3.77067	0.0120284	0.011914	0.0340401	-1.42 (-3.59, 0.75)	0.199404	0.403402	0.602 (0.521-0.683)
D_0__Bacteria;D_1__Firmicutes;D_2__Clostridia;D_3__Lachnospirales;D_4__Lachnospiraceae;D_5__Blautia	0.09±0.03	0.00±0.00	0.00±0.00	0.25±0.10	Control	3.08815	1.74169e-08	1.76712e-08	4.32945e-07	-0.24 (-0.42, -0.06)	0.00888641	0.187602	0.695 (0.636-0.755)	Control	3.08666	1.71962e-09	1.74885e-09	4.3284e-08	-0.24 (-0.43, -0.05)	0.0121455	0.190879	0.711 (0.655-0.766)				0.0981672	0.274868	0.00 (0.00, 0.00)	0.105516	0.444477	0.520 (0.498-0.542)	Control	3.06129	7.32473e-15	7.4263e-15	3.71315e-13	-0.24 (-0.37, -0.11)	0.000293966	0.00956182	0.703 (0.645-0.760)
D_0__Bacteria;D_1__Firmicutes;D_2__Clostridia;D_3__Lachnospirales;D_4__Lachnospiraceae;D_5__Butyrivibrio	0.07±0.01	0.08±0.03	0.05±0.01	0.08±0.02				0.620571	0.724	0.00 (-0.06, 0.07)	0.913178	0.929706	0.481 (0.404-0.557)				0.270439	0.402238	-0.03 (-0.08, 0.02)	0.232893	0.412856	0.543 (0.467-0.620)				0.530038	0.72144	0.03 (-0.03, 0.09)	0.275173	0.444477	0.524 (0.449-0.599)				0.356706	0.482036	-0.01 (-0.06, 0.04)	0.630531	0.693134	0.531 (0.464-0.597)
D_0__Bacteria;D_1__Firmicutes;D_2__Clostridia;D_3__Lachnospirales;D_4__Lachnospiraceae;D_5__Catonella	0.39±0.05	0.23±0.04	0.16±0.04	0.77±0.12	Control	3.41851	9.07646e-07	8.65809e-07	8.48493e-06	-0.53 (-0.78, -0.28)	3.71466e-05	0.00282314	0.730 (0.651-0.810)	Control	3.4442	5.10279e-10	5.16846e-10	2.55839e-08	-0.60 (-0.85, -0.34)	8.49921e-06	0.00114634	0.795 (0.723-0.867)	COVID	2.62557	0.0113196	0.0116536	0.0629771	0.07 (-0.04, 0.17)	0.219986	0.444477	0.618 (0.528-0.708)	Control	3.4564	1.10244e-10	1.06235e-10	2.12471e-09	-0.56 (-0.75, -0.38)	7.12079e-09	1.56301e-06	0.761 (0.694-0.828)
D_0__Bacteria;D_1__Firmicutes;D_2__Clostridia;D_3__Lachnospirales;D_4__Lachnospiraceae;D_5__Lachnoanaerobaculum	0.29±0.04	0.31±0.06	0.22±0.05	0.34±0.07				0.900982	0.939322	-0.03 (-0.22, 0.15)	0.716066	0.76434	0.506 (0.414-0.598)				0.137472	0.237242	-0.12 (-0.29, 0.06)	0.191316	0.412856	0.571 (0.478-0.664)				0.156994	0.404878	0.08 (-0.07, 0.23)	0.276604	0.444477	0.568 (0.475-0.661)				0.364999	0.486665	-0.07 (-0.22, 0.07)	0.32504	0.553729	0.537 (0.456-0.617)
D_0__Bacteria;D_1__Firmicutes;D_2__Clostridia;D_3__Lachnospirales;D_4__Lachnospiraceae;D_5__Oribacterium	0.43±0.05	0.34±0.05	0.26±0.05	0.67±0.13	Control	3.17691	0.0129581	0.0117339	0.0396525	-0.32 (-0.59, -0.06)	0.0167303	0.255266	0.618 (0.529-0.707)	Control	3.30939	4.14377e-05	3.63971e-05	0.000171586	-0.40 (-0.68, -0.12)	0.00529134	0.100535	0.697 (0.612-0.783)				0.0713542	0.225571	0.08 (-0.06, 0.22)	0.286842	0.444477	0.586 (0.494-0.678)	Control	3.27467	0.000149616	0.000127754	0.000511014	-0.36 (-0.56, -0.16)	0.000576135	0.0140513	0.656 (0.580-0.732)
D_0__Bacteria;D_1__Firmicutes;D_2__Clostridia;D_3__Lachnospirales;D_4__Lachnospiraceae;D_5__Stomatobaculum	0.24±0.04	0.17±0.03	0.15±0.04	0.38±0.10				0.0709797	0.151218	-0.21 (-0.41, 0.00)	0.0447862	0.395785	0.583 (0.494-0.672)	Control	3.12824	0.00761034	0.00747329	0.0217605	-0.22 (-0.44, -0.01)	0.0382165	0.324434	0.626 (0.537-0.714)				0.316331	0.589518	0.02 (-0.08, 0.11)	0.693914	0.75436	0.547 (0.456-0.637)	Control	3.01177	0.0100105	0.00952663	0.0288686	-0.21 (-0.37, -0.06)	0.0059258	0.0684585	0.603 (0.525-0.681)
D_0__Bacteria;D_1__Firmicutes;D_2__Clostridia;D_3__Lachnospirales;D_4__Lachnospiraceae;D_5__uncultured	0.08±0.02	0.08±0.03	0.01±0.01	0.15±0.06				0.742433	0.834405	-0.06 (-0.18, 0.06)	0.324622	0.405777	0.513 (0.438-0.588)	Control	2.84855	0.000115349	0.000116711	0.000412658	-0.13 (-0.25, -0.02)	0.0203029	0.23492	0.628 (0.568-0.688)	COVID	2.53509	0.000311968	0.000308431	0.00755657	0.07 (0.01, 0.13)	0.021042	0.444477	0.616 (0.558-0.675)	Control	2.60438	0.0245071	0.0246034	0.0647457	-0.10 (-0.18, -0.01)	0.034049	0.208302	0.568 (0.506-0.629)
D_0__Bacteria;D_1__Firmicutes;D_2__Clostridia;D_3__Oscillospirales;D_4__Ruminococcaceae;D_5__Faecalibacterium	0.04±0.01	0.00±0.00	0.00±0.00	0.12±0.03	Control	2.7984	3.23441e-10	3.28868e-10	3.22291e-08	-0.12 (-0.18, -0.06)	0.000221471	0.0120227	0.711 (0.655-0.766)	Control	2.88298	1.71962e-09	1.74885e-09	4.3284e-08	-0.12 (-0.18, -0.05)	0.000429381	0.0155748	0.711 (0.655-0.766)				NaN	NaN	0.00 (0.00, 0.00)	NaN	NaN	0.500 (0.500-0.500)	Control	2.76414	4.62355e-17	4.6953e-17	4.6953e-15	-0.12 (-0.16, -0.07)	3.77996e-07	5.53134e-05	0.711 (0.655-0.766)
D_0__Bacteria;D_1__Firmicutes;D_2__Clostridia;D_3__Oscillospirales;D_4__Ruminococcaceae;D_5__Ruminococcus	0.02±0.01	0.00±0.00	0.00±0.00	0.07±0.03	Control	2.67152	4.93276e-05	5.0085e-05	0.000377564	-0.07 (-0.12, -0.01)	0.0248256	0.277463	0.599 (0.554-0.644)	Control	2.77522	0.000106068	0.000107712	0.000410133	-0.07 (-0.13, -0.01)	0.0324957	0.308709	0.599 (0.554-0.644)				NaN	NaN	0.00 (0.00, 0.00)	NaN	NaN	0.500 (0.500-0.500)	Control	2.5762	3.31582e-08	3.36412e-08	2.58778e-07	-0.07 (-0.11, -0.02)	0.00193687	0.0293202	0.599 (0.554-0.644)
D_0__Bacteria;D_1__Firmicutes;D_2__Clostridia;D_3__Peptococcales;D_4__Peptococcaceae;D_5__Peptococcus	0.03±0.01	0.02±0.01	0.03±0.01	0.04±0.02				0.090861	0.181722	-0.03 (-0.07, 0.01)	0.198702	0.399967	0.560 (0.491-0.629)				0.119198	0.214557	-0.02 (-0.06, 0.03)	0.529482	0.59218	0.557 (0.486-0.628)				0.918731	0.968125	-0.01 (-0.04, 0.01)	0.276274	0.444477	0.503 (0.439-0.568)				0.051379	0.119486	-0.02 (-0.06, 0.01)	0.202323	0.405569	0.559 (0.497-0.620)
D_0__Bacteria;D_1__Firmicutes;D_2__Clostridia;D_3__Peptostreptococcales_Tissierellales;D_4__Anaerovoracaceae;D_5___Eubacterium_nodatumgroup	0.10±0.01	0.09±0.02	0.10±0.02	0.10±0.02				0.81901	0.885282	0.00 (-0.06, 0.05)	0.935825	0.943271	0.510 (0.422-0.599)				0.691165	0.751927	0.00 (-0.05, 0.06)	0.913679	0.927629	0.518 (0.428-0.609)				0.882024	0.949872	-0.01 (-0.06, 0.05)	0.84941	0.88634	0.507 (0.417-0.597)				0.717691	0.789152	0.00 (-0.05, 0.05)	0.990047	0.993038	0.514 (0.438-0.590)
D_0__Bacteria;D_1__Firmicutes;D_2__Clostridia;D_3__Peptostreptococcales_Tissierellales;D_4__Anaerovoracaceae;D_5___Eubacterium_saphenumgroup	0.04±0.01	0.02±0.01	0.03±0.01	0.07±0.02				0.589113	0.69558	-0.05 (-0.10, -0.01)	0.0304546	0.296737	0.517 (0.454-0.581)				0.591684	0.665644	-0.04 (-0.09, 0.01)	0.157143	0.412856	0.518 (0.454-0.582)				0.98347	0.993608	-0.01 (-0.04, 0.01)	0.219727	0.444477	0.499 (0.436-0.563)				0.528406	0.636634	-0.05 (-0.08, -0.01)	0.0161258	0.143542	0.518 (0.461-0.574)
D_0__Bacteria;D_1__Firmicutes;D_2__Clostridia;D_3__Peptostreptococcales_Tissierellales;D_4__Anaerovoracaceae;D_5__Amnipila	0.07±0.01	0.03±0.01	0.04±0.03	0.13±0.02	Control	2.72766	6.04563e-05	6.10201e-05	0.000398665	-0.09 (-0.14, -0.04)	0.000550994	0.0232642	0.658 (0.586-0.731)	Control	2.58818	5.27494e-07	5.34262e-07	4.06861e-06	-0.08 (-0.16, 0.00)	0.037454	0.324434	0.695 (0.628-0.762)				0.116465	0.310788	-0.01 (-0.08, 0.06)	0.793215	0.84178	0.453 (0.395-0.511)	Control	2.64164	2.90954e-08	2.93343e-08	2.44453e-07	-0.09 (-0.15, -0.03)	0.00256382	0.0341065	0.676 (0.611-0.741)
D_0__Bacteria;D_1__Firmicutes;D_2__Clostridia;D_3__Peptostreptococcales_Tissierellales;D_4__Anaerovoracaceae;D_5__Mogibacterium	0.13±0.02	0.09±0.02	0.13±0.03	0.18±0.03	Control	2.59934	0.0133599	0.0130039	0.0424793	-0.09 (-0.17, -0.01)	0.0282588	0.282588	0.612 (0.526-0.698)				0.673455	0.740801	-0.05 (-0.13, 0.04)	0.299217	0.412856	0.480 (0.388-0.572)	Non-COVID	2.42603	0.028509	0.0283586	0.115797	-0.04 (-0.11, 0.03)	0.225744	0.444477	0.601 (0.511-0.690)				0.0844476	0.175932	-0.07 (-0.14, 0.00)	0.0483351	0.261964	0.568 (0.489-0.647)
D_0__Bacteria;D_1__Firmicutes;D_2__Clostridia;D_3__Peptostreptococcales_Tissierellales;D_4__FamilyXI;D_5__Anaerococcus	0.03±0.01	0.04±0.03	0.01±0.00	0.03±0.01				0.158943	0.288452	0.01 (-0.05, 0.08)	0.6894	0.743258	0.463 (0.411-0.514)				0.319329	0.445262	-0.02 (-0.05, 0.01)	0.22334	0.412856	0.528 (0.473-0.583)				0.704337	0.85721	0.03 (-0.03, 0.09)	0.324612	0.444477	0.491 (0.444-0.538)				0.14432	0.257715	0.00 (-0.05, 0.04)	0.942187	0.959675	0.533 (0.486-0.580)
D_0__Bacteria;D_1__Firmicutes;D_2__Clostridia;D_3__Peptostreptococcales_Tissierellales;D_4__FamilyXI;D_5__Finegoldia	0.01±0.01	0.00±0.00	0.01±0.00	0.03±0.02	Control	2.37835	0.0279126	0.0282059	0.0789766	-0.03 (-0.06, 0.01)	0.107446	0.399967	0.546 (0.506-0.587)				0.190135	0.30858	-0.03 (-0.06, 0.01)	0.152782	0.412856	0.531 (0.485-0.577)				0.349769	0.600199	0.00 (-0.01, 0.01)	0.66299	0.728356	0.516 (0.482-0.549)	Control	2.11666	0.0280307	0.0282127	0.0688114	-0.03 (-0.05, 0.00)	0.0337166	0.208302	0.539 (0.499-0.579)
D_0__Bacteria;D_1__Firmicutes;D_2__Clostridia;D_3__Peptostreptococcales_Tissierellales;D_4__FamilyXI;D_5__Parvimonas	0.15±0.02	0.22±0.06	0.14±0.04	0.08±0.02				0.486872	0.644776	0.14 (0.02, 0.25)	0.0195632	0.255266	0.469 (0.382-0.557)				0.698989	0.752173	0.07 (-0.02, 0.15)	0.117305	0.412856	0.482 (0.392-0.573)				0.85746	0.944169	0.07 (-0.06, 0.21)	0.301164	0.444477	0.492 (0.403-0.581)				0.525377	0.636634	0.10 (0.01, 0.20)	0.0376533	0.217497	0.475 (0.403-0.548)
D_0__Bacteria;D_1__Firmicutes;D_2__Clostridia;D_3__Peptostreptococcales_Tissierellales;D_4__FamilyXI;D_5__Peptoniphilus	0.08±0.03	0.03±0.01	0.12±0.09	0.09±0.05				0.252412	0.421353	-0.07 (-0.17, 0.03)	0.197896	0.399967	0.535 (0.475-0.594)				0.363735	0.48641	0.02 (-0.18, 0.23)	0.809791	0.841424	0.471 (0.409-0.533)				0.824904	0.932984	-0.09 (-0.27, 0.09)	0.321362	0.444477	0.506 (0.450-0.563)				0.219914	0.33833	-0.02 (-0.16, 0.12)	0.754322	0.802682	0.532 (0.478-0.586)
D_0__Bacteria;D_1__Firmicutes;D_2__Clostridia;D_3__Peptostreptococcales_Tissierellales;D_4__Peptostreptococcaceae;D_5__Filifactor	0.13±0.02	0.08±0.03	0.12±0.04	0.18±0.05	Control	2.7432	0.048421	0.0486614	0.11922	-0.09 (-0.20, 0.01)	0.0880922	0.399967	0.581 (0.502-0.661)				0.25581	0.389618	-0.05 (-0.18, 0.07)	0.414121	0.483141	0.549 (0.465-0.633)				0.412489	0.631623	-0.04 (-0.14, 0.05)	0.386374	0.480273	0.534 (0.453-0.614)				0.0659999	0.146666	-0.07 (-0.17, 0.02)	0.12296	0.353997	0.566 (0.494-0.638)
D_0__Bacteria;D_1__Firmicutes;D_2__Clostridia;D_3__Peptostreptococcales_Tissierellales;D_4__Peptostreptococcaceae;D_5__Peptostreptococcus	0.17±0.03	0.31±0.07	0.10±0.05	0.11±0.02				0.0748758	0.156124	0.20 (0.06, 0.34)	0.00568305	0.137481	0.581 (0.490-0.672)	Control	2.49554	0.0105791	0.0106428	0.0292677	0.00 (-0.10, 0.10)	0.972208	0.979573	0.617 (0.529-0.704)	COVID	3.01666	0.000693118	0.000709281	0.00981465	0.20 (0.03, 0.37)	0.0217282	0.444477	0.653 (0.569-0.738)				0.739525	0.803831	0.10 (-0.02, 0.22)	0.0969125	0.353997	0.513 (0.439-0.587)
D_0__Bacteria;D_1__Firmicutes;D_2__Negativicutes;D_3__Veillonellales_Selenomonadales;D_4__Selenomonadaceae;D_5__Centipeda	0.08±0.02	0.05±0.02	0.11±0.06	0.07±0.01	Control	2.20191	0.0149359	0.0152209	0.0481177	-0.02 (-0.06, 0.03)	0.47688	0.559304	0.592 (0.519-0.666)				0.0761137	0.154162	0.05 (-0.06, 0.16)	0.39068	0.461188	0.429 (0.351-0.507)				0.497046	0.700109	-0.06 (-0.18, 0.05)	0.262749	0.444477	0.524 (0.455-0.593)	Hospitalized	2.33791	0.011314	0.0114501	0.0336767	0.02 (-0.07, 0.10)	0.713084	0.765389	0.418 (0.352-0.484)
D_0__Bacteria;D_1__Firmicutes;D_2__Negativicutes;D_3__Veillonellales_Selenomonadales;D_4__Selenomonadaceae;D_5__Selenomonas	0.58±0.08	0.56±0.10	0.66±0.18	0.52±0.11				0.762395	0.839491	0.05 (-0.24, 0.33)	0.7476	0.791331	0.514 (0.422-0.606)				0.935082	0.944624	0.15 (-0.26, 0.55)	0.483861	0.550031	0.496 (0.401-0.591)				0.828261	0.932984	-0.10 (-0.50, 0.30)	0.627029	0.701194	0.510 (0.416-0.605)				0.819504	0.881187	0.09 (-0.22, 0.41)	0.556847	0.63495	0.509 (0.430-0.588)
D_0__Bacteria;D_1__Firmicutes;D_2__Negativicutes;D_3__Veillonellales_Selenomonadales;D_4__Veillonellaceae;D_5__Anaeroglobus	0.05±0.02	0.01±0.01	0.13±0.07	0.02±0.01				0.102431	0.200765	-0.01 (-0.03, 0.01)	0.285441	0.399967	0.553 (0.490-0.617)				0.408417	0.525107	0.11 (-0.02, 0.24)	0.0899005	0.412856	0.531 (0.457-0.605)	Non-COVID	2.77859	0.0279608	0.0281608	0.115797	-0.12 (-0.25, 0.01)	0.066359	0.444477	0.575 (0.508-0.642)				0.656499	0.76337	0.05 (-0.04, 0.14)	0.290847	0.532007	0.487 (0.428-0.545)
D_0__Bacteria;D_1__Firmicutes;D_2__Negativicutes;D_3__Veillonellales_Selenomonadales;D_4__Veillonellaceae;D_5__Dialister	0.13±0.02	0.13±0.03	0.18±0.04	0.08±0.02				0.267234	0.436482	0.06 (-0.01, 0.12)	0.112908	0.399967	0.549 (0.463-0.634)				0.056655	0.124641	0.10 (0.02, 0.19)	0.0169775	0.2258	0.586 (0.498-0.674)				0.444266	0.649821	-0.05 (-0.15, 0.05)	0.318669	0.444477	0.535 (0.445-0.625)				0.08417	0.175932	0.08 (0.01, 0.15)	0.0320459	0.203887	0.566 (0.495-0.638)
D_0__Bacteria;D_1__Firmicutes;D_2__Negativicutes;D_3__Veillonellales_Selenomonadales;D_4__Veillonellaceae;D_5__Megasphaera	1.08±0.14	1.11±0.20	1.80±0.34	0.39±0.11	COVID	3.57092	5.29628e-05	5.4293e-05	0.000380051	0.72 (0.27, 1.17)	0.00184943	0.0585652	0.680 (0.599-0.762)	Non-COVID	3.83231	3.85105e-06	4.12987e-06	2.72571e-05	1.40 (0.73, 2.07)	6.74483e-05	0.00494147	0.712 (0.631-0.793)				0.318821	0.589518	-0.68 (-1.43, 0.07)	0.0755376	0.444477	0.547 (0.454-0.641)	Hospitalized	3.74248	7.94604e-07	8.37673e-07	4.4088e-06	1.04 (0.50, 1.59)	0.000213079	0.0085038	0.695 (0.627-0.763)
D_0__Bacteria;D_1__Firmicutes;D_2__Negativicutes;D_3__Veillonellales_Selenomonadales;D_4__Veillonellaceae;D_5__Veillonella	7.17±0.51	8.39±0.81	9.40±1.09	3.91±0.58	COVID	4.36096	7.14503e-08	7.99604e-08	1.30602e-06	4.47 (2.52, 6.43)	1.26131e-05	0.00119825	0.752 (0.674-0.831)	Non-COVID	4.41719	1.07975e-05	1.17197e-05	6.16418e-05	5.50 (3.14, 7.85)	8.61907e-06	0.00114634	0.711 (0.625-0.797)				0.973155	0.993429	-1.03 (-3.67, 1.62)	0.444142	0.538797	0.498 (0.402-0.595)	Hospitalized	4.38466	1.19966e-08	1.35696e-08	1.35696e-07	4.96 (2.97, 6.95)	1.72729e-06	0.00012638	0.733 (0.664-0.802)
D_0__Bacteria;D_1__Fusobacteriota;D_2__Fusobacteriia;D_3__Fusobacteriales;D_4__Fusobacteriaceae;D_5__Fusobacterium	4.21±0.33	4.12±0.55	4.54±0.75	4.00±0.40				0.379473	0.538962	0.14 (-1.19, 1.47)	0.833632	0.862114	0.541 (0.449-0.634)				0.0928255	0.179709	0.56 (-1.06, 2.17)	0.498554	0.563521	0.581 (0.483-0.679)				0.409017	0.631623	-0.41 (-2.22, 1.39)	0.651379	0.720675	0.540 (0.444-0.636)				0.141678	0.257715	0.34 (-1.02, 1.70)	0.623781	0.68804	0.560 (0.485-0.636)
D_0__Bacteria;D_1__Fusobacteriota;D_2__Fusobacteriia;D_3__Fusobacteriales;D_4__Leptotrichiaceae;D_5__Leptotrichia	2.66±0.31	1.80±0.21	3.59±0.66	2.68±0.64				0.942702	0.972472	-0.84 (-2.15, 0.46)	0.204141	0.399967	0.503 (0.411-0.596)				0.100725	0.188146	0.94 (-0.86, 2.74)	0.303373	0.412856	0.579 (0.484-0.674)				0.0845122	0.250976	-1.78 (-3.10, -0.47)	0.00824737	0.432368	0.583 (0.489-0.678)				0.335743	0.460198	0.01 (-1.28, 1.29)	0.993038	0.993038	0.539 (0.460-0.618)
D_0__Bacteria;D_1__Patescibacteria;D_2__Saccharimonadia;D_3__Saccharimonadales;D_4__Saccharimonadaceae;D_5__CandidatusSaccharimonas	0.19±0.02	0.28±0.05	0.12±0.04	0.16±0.03				0.376875	0.538962	0.12 (0.01, 0.24)	0.0364375	0.337713	0.541 (0.450-0.632)	Control	2.4885	0.000875343	0.000855796	0.00282413	-0.04 (-0.13, 0.06)	0.44931	0.515157	0.652 (0.565-0.738)	COVID	2.94615	0.000250269	0.000252336	0.00755657	0.16 (0.03, 0.28)	0.0124721	0.432368	0.666 (0.583-0.749)				0.196531	0.322182	0.05 (-0.05, 0.14)	0.33789	0.553729	0.551 (0.476-0.625)
D_0__Bacteria;D_1__Patescibacteria;D_2__Saccharimonadia;D_3__Saccharimonadales;D_4__Saccharimonadaceae;D_5__TM7x	0.33±0.04	0.40±0.07	0.31±0.07	0.28±0.07				0.0611453	0.137195	0.12 (-0.07, 0.31)	0.209079	0.399967	0.587 (0.497-0.677)				0.298776	0.424776	0.03 (-0.16, 0.22)	0.770871	0.805177	0.548 (0.455-0.641)	COVID	2.77074	0.0120002	0.0122098	0.0629771	0.09 (-0.11, 0.29)	0.363378	0.464647	0.617 (0.527-0.708)				0.57246	0.6815	0.08 (-0.09, 0.24)	0.362968	0.553729	0.523 (0.447-0.599)
D_0__Bacteria;D_1__Proteobacteria;D_2__Alphaproteobacteria;D_3__Sphingomonadales;D_4__Sphingomonadaceae;D_5__Sphingomonas	0.01±0.01	0.02±0.01	0.00±0.00	0.01±0.00	COVID	2.33167	0.0350072	0.0353634	0.0888618	0.01 (-0.02, 0.04)	0.645379	0.709573	0.456 (0.415-0.496)	Control	2.83584	0.0431541	0.0436013	0.100384	-0.01 (-0.02, 0.00)	0.0610854	0.412856	0.545 (0.503-0.586)				0.949933	0.990355	0.02 (-0.01, 0.05)	0.307384	0.444477	0.499 (0.472-0.526)				0.00766138	0.0247141	0.00 (-0.02, 0.02)	0.964403	0.978874	0.545 (0.506-0.583)
D_0__Bacteria;D_1__Proteobacteria;D_2__Gammaproteobacteria;D_3__Burkholderiales;D_4__Burkholderiaceae;D_5__Lautropia	0.92±0.16	0.73±0.28	0.34±0.12	1.64±0.35	Control	3.63313	9.50446e-06	9.26076e-06	7.56295e-05	-0.89 (-1.76, -0.02)	0.0439717	0.395785	0.706 (0.623-0.788)	Control	3.77169	7.87212e-08	7.96072e-08	7.88111e-07	-1.28 (-2.03, -0.53)	0.000920486	0.0282519	0.754 (0.675-0.832)				0.168377	0.413234	0.39 (-0.23, 1.00)	0.217986	0.444477	0.563 (0.474-0.652)	Control	3.7218	1.09876e-08	1.07696e-08	1.19662e-07	-1.08 (-1.72, -0.43)	0.00120343	0.0211322	0.728 (0.658-0.799)
D_0__Bacteria;D_1__Proteobacteria;D_2__Gammaproteobacteria;D_3__Burkholderiales;D_4__Neisseriaceae;D_5__Alysiella	0.01±0.01	0.00±0.00	0.00±0.00	0.04±0.02	Control	2.42154	0.000166606	0.000168757	0.000972833	-0.04 (-0.08, 0.00)	0.0599507	0.399967	0.602 (0.551-0.652)	Control	2.69725	3.23561e-05	3.28613e-05	0.000162664	-0.04 (-0.08, 0.00)	0.0701164	0.412856	0.612 (0.565-0.659)				0.179471	0.418766	0.00 (0.00, 0.00)	0.177689	0.444477	0.513 (0.495-0.531)	Control	2.22644	9.01072e-08	9.12473e-08	5.70296e-07	-0.04 (-0.07, -0.01)	0.00896758	0.0937326	0.606 (0.558-0.655)
D_0__Bacteria;D_1__Proteobacteria;D_2__Gammaproteobacteria;D_3__Burkholderiales;D_4__Neisseriaceae;D_5__Neisseria	9.72±0.88	7.22±1.12	9.43±1.82	12.47±1.57	Control	4.46125	0.00115292	0.00101878	0.00475432	-5.19 (-8.99, -1.40)	0.00767103	0.17147	0.654 (0.567-0.741)	Control	4.16378	0.00399552	0.00397051	0.0119115	-2.99 (-7.70, 1.73)	0.2125	0.412856	0.639 (0.547-0.730)				0.872558	0.949872	-2.21 (-6.32, 1.91)	0.290817	0.444477	0.508 (0.412-0.604)	Control	4.38548	0.00036514	0.000334075	0.00123732	-4.14 (-7.75, -0.53)	0.0246175	0.185651	0.647 (0.573-0.721)
D_0__Bacteria;D_1__Proteobacteria;D_2__Gammaproteobacteria;D_3__Enterobacterales;D_4__Enterobacteriaceae;D_5__Escherichia_Shigella	0.18±0.08	0.23±0.20	0.01±0.01	0.29±0.13	Control	3.09143	4.26636e-06	4.31489e-06	3.84418e-05	-0.05 (-0.51, 0.40)	0.813714	0.847154	0.669 (0.602-0.735)	Control	3.09385	2.20626e-07	2.23704e-07	2.01333e-06	-0.27 (-0.52, -0.02)	0.0343455	0.318694	0.691 (0.628-0.754)				0.290775	0.56992	0.22 (-0.19, 0.63)	0.300215	0.444477	0.524 (0.480-0.569)	Control	2.97707	4.80199e-10	4.85044e-10	6.9292e-09	-0.16 (-0.49, 0.17)	0.349244	0.553729	0.679 (0.618-0.741)
D_0__Bacteria;D_1__Proteobacteria;D_2__Gammaproteobacteria;D_3__Enterobacterales;D_4__Enterobacteriaceae;D_5__Klebsiella	0.03±0.02	0.01±0.01	0.08±0.07	0.01±0.00				0.0564022	0.131605	0.00 (-0.01, 0.01)	0.776471	0.812835	0.539 (0.499-0.578)				0.509842	0.600885	0.07 (-0.07, 0.21)	0.302892	0.412856	0.484 (0.438-0.531)				0.206555	0.470753	-0.08 (-0.22, 0.07)	0.291731	0.444477	0.523 (0.487-0.558)				0.120718	0.23215	0.03 (-0.06, 0.13)	0.490301	0.570934	0.472 (0.433-0.511)
D_0__Bacteria;D_1__Proteobacteria;D_2__Gammaproteobacteria;D_3__Enterobacterales;D_4__Morganellaceae;D_5__Morganella	0.03±0.03	0.08±0.08	0.00±0.00	0.00±0.00				0.32372	0.500092	0.08 (-0.08, 0.25)	0.318921	0.399967	0.507 (0.494-0.519)				NaN	NaN	0.00 (0.00, 0.00)	NaN	NaN	0.500 (0.500-0.500)				0.347717	0.600199	0.08 (-0.09, 0.25)	0.342436	0.444477	0.507 (0.494-0.519)				0.47495	0.593688	0.04 (-0.07, 0.16)	0.470336	0.553729	0.503 (0.497-0.510)
D_0__Bacteria;D_1__Proteobacteria;D_2__Gammaproteobacteria;D_3__Enterobacterales;D_4__Morganellaceae;D_5__Proteus	0.01±0.01	0.00±0.00	0.04±0.04	0.00±0.00				0.32372	0.500092	0.00 (0.00, 0.01)	0.318921	0.399967	0.507 (0.494-0.519)				0.13899	0.237242	0.04 (-0.03, 0.11)	0.260919	0.412856	0.514 (0.495-0.534)				0.500078	0.700109	-0.04 (-0.11, 0.03)	0.284503	0.444477	0.508 (0.484-0.532)				0.209792	0.329133	0.02 (-0.03, 0.07)	0.415325	0.553729	0.510 (0.499-0.522)
D_0__Bacteria;D_1__Proteobacteria;D_2__Gammaproteobacteria;D_3__Enterobacterales;D_4__Pasteurellaceae;D_5__Actinobacillus	1.19±0.24	0.74±0.37	0.80±0.46	1.99±0.40	Control	3.79812	6.92053e-05	6.97937e-05	0.000427486	-1.23 (-2.29, -0.18)	0.0220197	0.261484	0.671 (0.592-0.750)	Control	3.84446	6.70827e-05	6.52667e-05	0.0002937	-1.17 (-2.35, 0.02)	0.053197	0.406736	0.676 (0.596-0.755)				0.764763	0.892223	-0.07 (-1.21, 1.07)	0.907526	0.931135	0.488 (0.411-0.565)	Control	3.78806	1.9374e-06	1.90177e-06	9.50884e-06	-1.20 (-2.16, -0.24)	0.0144165	0.131851	0.673 (0.602-0.744)
D_0__Bacteria;D_1__Proteobacteria;D_2__Gammaproteobacteria;D_3__Enterobacterales;D_4__Pasteurellaceae;D_5__Aggregatibacter	0.36±0.05	0.36±0.09	0.45±0.11	0.29±0.05				0.449095	0.611269	0.07 (-0.13, 0.28)	0.498239	0.581331	0.534 (0.446-0.622)				0.471728	0.576557	0.16 (-0.06, 0.38)	0.15954	0.412856	0.533 (0.442-0.624)				0.996628	0.996628	-0.09 (-0.36, 0.19)	0.536111	0.624129	0.500 (0.411-0.589)				0.388026	0.51056	0.11 (-0.09, 0.31)	0.274512	0.508484	0.534 (0.458-0.609)
D_0__Bacteria;D_1__Proteobacteria;D_2__Gammaproteobacteria;D_3__Enterobacterales;D_4__Pasteurellaceae;D_5__Haemophilus	7.21±0.54	5.00±0.62	3.34±0.58	12.93±1.09	Control	4.6209	2.37665e-09	2.24609e-09	1.03161e-07	-7.83 (-10.29, -5.37)	3.13276e-09	1.19045e-06	0.781 (0.707-0.855)	Control	4.66174	6.7497e-13	5.27244e-13	5.21972e-11	-9.46 (-11.96, -6.96)	6.42197e-12	2.56237e-09	0.848 (0.785-0.910)	COVID	3.99411	0.0039095	0.00388496	0.0346114	1.63 (-0.04, 3.30)	0.0562567	0.444477	0.639 (0.548-0.730)	Control	4.66028	2.80244e-14	2.30045e-14	7.66817e-13	-8.61 (-10.54, -6.68)	0	0	0.813 (0.753-0.872)
D_0__Bacteria;D_1__Proteobacteria;D_2__Gammaproteobacteria;D_3__Enterobacterales;D_4__Yersiniaceae;D_5__Serratia	0.36±0.25	0.47±0.47	0.00±0.00	0.57±0.57				0.566285	0.685135	-0.10 (-1.54, 1.34)	0.891215	0.910381	0.507 (0.484-0.529)				0.603239	0.671018	-0.56 (-1.73, 0.60)	0.340141	0.412856	0.492 (0.462-0.522)				0.279516	0.559033	0.46 (-0.50, 1.43)	0.34333	0.444477	0.485 (0.458-0.513)				0.978034	0.978034	-0.32 (-1.36, 0.72)	0.543649	0.628058	0.500 (0.477-0.522)
D_0__Bacteria;D_1__Proteobacteria;D_2__Gammaproteobacteria;D_3__Pseudomonadales;D_4__Moraxellaceae;D_5__Acinetobacter	0.16±0.13	0.02±0.01	0.44±0.43	0.05±0.02				0.402797	0.555973	-0.02 (-0.07, 0.02)	0.256554	0.399967	0.527 (0.464-0.589)				0.133183	0.235449	0.39 (-0.41, 1.19)	0.336325	0.412856	0.453 (0.393-0.513)				0.473646	0.682608	-0.42 (-1.22, 0.39)	0.307265	0.444477	0.479 (0.423-0.536)				0.168791	0.292162	0.17 (-0.38, 0.73)	0.536035	0.620895	0.464 (0.409-0.518)
D_0__Bacteria;D_1__Proteobacteria;D_2__Gammaproteobacteria;D_3__Pseudomonadales;D_4__Moraxellaceae;D_5__Moraxella	0.12±0.06	0.11±0.05	0.02±0.01	0.23±0.16				0.865854	0.913409	-0.11 (-0.45, 0.23)	0.518932	0.595823	0.495 (0.440-0.551)				0.0643958	0.135642	-0.21 (-0.54, 0.13)	0.2303	0.412856	0.544 (0.499-0.590)	COVID	2.66443	0.039135	0.0395036	0.143384	0.10 (-0.01, 0.21)	0.0854371	0.444477	0.551 (0.504-0.598)				0.404004	0.52468	-0.16 (-0.40, 0.09)	0.208617	0.414402	0.519 (0.473-0.564)
D_0__Bacteria;D_1__Proteobacteria;D_2__Gammaproteobacteria;D_3__Pseudomonadales;D_4__Pseudomonadaceae;D_5__Pseudomonas	0.48±0.45	1.33±1.31	0.04±0.02	0.04±0.01				0.190486	0.327503	1.29 (-1.31, 3.89)	0.327444	0.407963	0.454 (0.384-0.523)				0.0617355	0.132865	0.00 (-0.05, 0.04)	0.874744	0.899543	0.566 (0.498-0.634)				0.555848	0.746207	1.29 (-1.43, 4.02)	0.349619	0.448893	0.519 (0.456-0.582)				0.0591954	0.134535	0.68 (-1.20, 2.55)	0.479255	0.561047	0.444 (0.383-0.505)
D_0__Bacteria;D_1__Proteobacteria;D_2__Gammaproteobacteria;D_3__Xanthomonadales;D_4__Xanthomonadaceae;D_5__Stenotrophomonas	0.01±0.01	0.00±0.00	0.03±0.03	0.00±0.00				1	1	0.00 (-0.01, 0.00)	0.391418	0.474089	0.500 (0.482-0.518)				0.0763025	0.154162	0.03 (-0.02, 0.08)	0.234644	0.412856	0.530 (0.496-0.563)				0.0707664	0.225571	-0.03 (-0.08, 0.02)	0.200022	0.444477	0.530 (0.497-0.564)				0.26093	0.383721	0.01 (-0.02, 0.05)	0.451228	0.553729	0.514 (0.493-0.535)
D_0__Bacteria;D_1__Spirochaetota;D_2__Spirochaetia;D_3__Spirochaetales;D_4__Spirochaetaceae;D_5__Treponema	0.28±0.04	0.23±0.05	0.16±0.05	0.45±0.08	Control	3.07575	0.0305615	0.0301314	0.0820243	-0.21 (-0.40, -0.02)	0.0277845	0.282588	0.600 (0.511-0.690)	Control	3.12268	0.000779451	0.000729395	0.00249	-0.28 (-0.46, -0.10)	0.00287121	0.0636451	0.659 (0.572-0.745)				0.168667	0.413234	0.07 (-0.07, 0.21)	0.327234	0.444477	0.564 (0.474-0.654)	Control	3.05847	0.00141806	0.00134722	0.00464558	-0.24 (-0.39, -0.10)	0.00125562	0.0212007	0.628 (0.549-0.707)
D_0__Bacteria;D_1__Synergistota;D_2__Synergistia;D_3__Synergistales;D_4__Synergistaceae;D_5__Fretibacterium	0.05±0.01	0.07±0.03	0.05±0.02	0.05±0.01				0.516706	0.669844	0.02 (-0.05, 0.09)	0.515653	0.595823	0.476 (0.404-0.548)				0.558024	0.649934	0.00 (-0.04, 0.04)	0.963838	0.973599	0.478 (0.404-0.552)				0.972933	0.993429	0.02 (-0.05, 0.09)	0.560936	0.648192	0.499 (0.427-0.571)				0.468116	0.593688	0.01 (-0.04, 0.06)	0.650328	0.710184	0.477 (0.413-0.540)

## Sheet: Data set S3
Data set S3. Discriminant analysis of predicted metabolic pathways between hospitalized COVID patients, hospitalized non-COVID patients and local controls using DESeq2.
		Overall comparison						COVID patients vs local control						Non-COVID patients vs local control						COVID vs non-COVID patients
MetaCyc	description	baseMean	log2FoldChange	lfcSE	stat	pvalue	padj	baseMean	log2FoldChange	lfcSE	stat	pvalue	padj	baseMean	log2FoldChange	lfcSE	stat	pvalue	padj	baseMean	log2FoldChange	lfcSE	stat	pvalue	padj
PWY-7456	mannan degradation	338.382	1.98527	0.278731	-7.12254	1.05953e-12	1.74293e-10	308.978	2.15918	0.322195	-6.70147	2.06333e-11	2.62988e-09	276.795	1.7901	0.333935	-5.36063	8.29333e-08	3.40027e-06	416.686	0.335334	0.318454	1.05301	0.292338	0.735921
PWY-7328	superpathway of UDP-glucose-derived O-antigen building blocks biosynthesis	70.4641	1.97347	0.367483	-5.37025	7.86296e-08	1.03477e-06	48.6073	1.63426	0.431303	-3.78912	0.000151185	0.000799445	89.071	1.30725	0.449436	-2.90865	0.00362992	0.0100445	86.5389	-0.667013	0.44014	-1.51545	0.129657	0.547631
GLUCOSE1PMETAB-PWY	glucose and glucose-1-phosphate degradation	1969.59	1.01914	0.192488	-5.2946	1.19277e-07	1.30807e-06	1801	1.08458	0.229748	-4.72074	2.34983e-06	2.34063e-05	1886.51	0.948414	0.237415	-3.99476	6.47611e-05	0.000427383	2182.69	0.108897	0.201874	0.539428	0.589592	0.903636
P122-PWY	heterolactic fermentation	238.503	1.13493	0.248826	-4.56116	5.0872e-06	3.63845e-05	225.504	1.29774	0.286627	-4.52765	5.96445e-06	4.62576e-05	214.021	0.915289	0.283455	-3.22904	0.00124206	0.00403361	268.42	0.343683	0.300413	1.14404	0.252608	0.693054
PWY-5676	acetyl-CoA fermentation to butanoate II	283.855	1.70507	0.393515	-4.33291	1.47154e-05	8.64531e-05	195.354	1.30909	0.460201	-2.84461	0.00444657	0.0129321	313.793	2.03913	0.462979	-4.40437	1.06091e-05	9.6661e-05	342.179	-0.772053	0.44436	-1.73745	0.0823077	0.419377
PWY-6749	CMP-legionaminate biosynthesis I	776.42	1.11089	0.260675	-4.26159	2.02982e-05	0.000117017	638.184	0.962105	0.289388	-3.32462	0.000885382	0.00351135	805.61	1.24644	0.318184	-3.91737	8.9521e-05	0.000506257	873.119	-0.310451	0.300854	-1.0319	0.302119	0.746
PWY490-3	nitrate reduction VI (assimilatory)	202.855	1.59643	0.440186	-3.62672	0.000287048	0.00111104	141.938	1.20924	0.519322	-2.3285	0.0198857	0.0427613	224.408	1.93118	0.518391	-3.72533	0.00019506	0.000876432	242.015	-0.756115	0.493546	-1.53201	0.125521	0.537229
PWY0-42	2-methylcitrate cycle I	12.8391	2.14286	0.702914	-3.04853	0.00229961	0.00669532	14.6627	2.70932	0.729974	-3.71153	0.000206012	0.00102712	4.36672	-0.115413	0.81551	0.141522	0.887458	0.935968	13.8261	2.75992	0.865756	3.18787	0.00143323	0.0715339
PWY-7013	L-1,2-propanediol degradation	31.7397	1.60134	0.539759	-2.96676	0.00300954	0.0081159	24.7235	1.44609	0.590003	-2.45098	0.0142467	0.0324974	48.3312	1.92719	0.67479	-2.85599	0.00429031	0.0116299	37.7186	-0.344167	0.663208	-0.518943	0.6038	0.903636
METH-ACETATE-PWY	methanogenesis from acetate	22.7367	-4.23598	0.67123	6.31078	2.7764e-10	1.21346e-08	30.763	-4.7136	0.704772	6.68811	2.26064e-11	2.62988e-09	36.9611	-3.83537	0.727825	5.26964	1.36692e-07	4.23572e-06	1.8638	-1.14593	1.20404	-0.95174	0.341229	0.771991
PWY0-1261	anhydromuropeptides recycling	1246.77	-1.42179	0.237189	5.99431	2.04349e-09	6.72309e-08	1478.45	-1.21349	0.222082	5.46415	4.65119e-08	9.87373e-07	1616.82	-1.70017	0.283439	5.99838	1.99302e-09	1.63427e-07	718.176	0.460736	0.317454	1.45135	0.146684	0.560541
KDO-NAGLIPASYN-PWY	superpathway of (Kdo)2-lipid A biosynthesis	1232.3	-1.42244	0.241978	5.87837	4.1432e-09	1.23919e-07	1462.68	-1.20936	0.227145	5.32417	1.01412e-07	1.96627e-06	1596.95	-1.70913	0.287393	5.947	2.73101e-09	1.79154e-07	709.669	0.475019	0.325145	1.46095	0.14403	0.560541
NAD-BIOSYNTHESIS-II	NAD salvage pathway II	2046.2	-1.00574	0.17697	5.68309	1.32283e-08	2.72006e-07	2218.23	-1.03371	0.170256	6.07148	1.26737e-09	8.84628e-08	2638.32	-0.997608	0.211829	4.7095	2.48322e-06	2.87631e-05	1382.84	-0.0708771	0.235345	-0.301163	0.76329	0.93876
PWY-5345	superpathway of L-methionine biosynthesis (by sulfhydrylation)	755.682	-1.58962	0.285906	5.55994	2.69875e-08	4.58304e-07	952.688	-1.14598	0.252765	4.53376	5.79431e-06	4.59595e-05	947.997	-2.31221	0.34928	6.61995	3.59331e-11	5.89303e-09	406.609	1.1442	0.378337	3.02429	0.00249218	0.0715339
PWY-6629	superpathway of L-tryptophan biosynthesis	3.60805	-4.85217	0.8763	5.53711	3.07503e-08	4.81754e-07	4.99724	-5.23235	0.880804	5.94043	2.84283e-09	1.65358e-07	6.0202	-4.55812	0.928527	4.90898	9.15532e-07	1.50147e-05	0.0780297	0.571106	2.9083	0.196371	0.84432	NA
SULFATE-CYS-PWY	superpathway of sulfate assimilation and cysteine biosynthesis	1325.21	-1.22653	0.235371	5.21105	1.87776e-07	1.99285e-06	1626.52	-0.821025	0.218889	3.75087	0.00017622	0.000917922	1569.22	-1.88647	0.272643	6.9192	4.54216e-12	1.48983e-09	829.859	1.02557	0.30856	3.32373	0.000888232	0.0715339
FUCCAT-PWY	fucose degradation	317.755	-1.20551	0.239324	5.03715	4.72521e-07	4.4417e-06	352.418	-1.22107	0.251807	4.84921	1.23952e-06	1.66382e-05	417.368	-1.18334	0.293499	4.03183	5.53432e-05	0.00040198	199.609	-0.0486153	0.295806	-0.164349	0.869457	0.979283
PWY0-1479	tRNA processing	2782.96	-1.00659	0.216374	4.65206	3.28635e-06	2.45729e-05	3055.04	-0.96586	0.20372	4.74111	2.12555e-06	2.24793e-05	3579.41	-1.06034	0.258287	4.10527	4.0384e-05	0.000308045	1876.99	0.0742688	0.290898	0.255308	0.798485	0.963735
METHGLYUT-PWY	superpathway of methylglyoxal degradation	3.26696	-4.09129	0.908428	4.5037	6.6781e-06	4.67467e-05	4.36701	-4.93969	0.880067	5.61285	1.99016e-08	7.00162e-07	5.23718	-4.47112	0.933961	4.78727	1.69063e-06	2.22351e-05	0.194987	-0.475266	2.90665	-0.16351	0.870117	NA
GLYCOLYSIS-TCA-GLYOX-BYPASS	superpathway of glycolysis, pyruvate dehydrogenase, TCA, and glyoxylate bypass	249.778	-1.49155	0.36625	4.0725	4.65106e-05	0.000242889	309.615	-1.10909	0.375965	2.94998	0.00317796	0.00939922	310.922	-2.09522	0.413349	5.06889	4.00137e-07	6.90763e-06	120.007	0.604984	0.479926	1.26058	0.207462	0.670792
ORNDEG-PWY	superpathway of ornithine degradation	4.11944	-3.22435	0.828682	3.89094	9.98567e-05	0.000476128	5.4695	-3.05337	0.922569	3.30964	0.000934162	0.00358481	6.00018	-3.28106	0.821259	3.99516	6.4651e-05	0.000427383	1.18236	0.421398	1.73057	0.243502	0.807616	0.963735
ARGDEG-PWY	superpathway of L-arginine, putrescine, and 4-aminobutanoate degradation	4.72009	-3.19214	0.831205	3.84038	0.000122845	0.000524883	6.26209	-2.85264	0.913987	3.12109	0.00180184	0.00610525	6.96457	-3.31863	0.83202	3.98864	6.64529e-05	0.000427383	1.28394	0.533869	1.66712	0.320234	0.748791	0.935924
ORNARGDEG-PWY	superpathway of L-arginine and L-ornithine degradation	4.72009	-3.19214	0.831205	3.84038	0.000122845	0.000524883	6.26209	-2.85264	0.913987	3.12109	0.00180184	0.00610525	6.96457	-3.31863	0.83202	3.98864	6.64529e-05	0.000427383	1.28394	0.533869	1.66712	0.320234	0.748791	0.935924
PWY-7315	dTDP-N-acetylthomosamine biosynthesis	49.4572	-1.92771	0.503379	3.82953	0.000128389	0.000541538	41.6166	-1.02468	0.544793	1.88085	0.0599917	0.10737	62.6934	-2.74139	0.525906	5.21271	1.86102e-07	4.69549e-06	13.6709	1.04782	0.644057	1.6269	0.103758	0.471745
P164-PWY	purine nucleobases degradation I (anaerobic)	79.3126	-1.0153	0.290536	3.49458	0.000474816	0.00174294	93.7233	-0.707138	0.3039	2.32688	0.0199716	0.0427613	92.8295	-1.42887	0.349544	4.08783	4.35427e-05	0.000324591	53.4601	0.705271	0.368518	1.9138	0.0556456	0.343505
ALL-CHORISMATE-PWY	superpathway of chorismate metabolism	4.79932	-2.96499	0.848723	3.49347	0.000476792	0.00174294	6.28377	-2.78274	0.931983	2.98583	0.0028281	0.00858266	7.04565	-3.06942	0.822591	3.7314	0.000190417	0.000876432	1.42181	0.355994	1.73502	0.205181	0.837431	0.970181
PWY-7094	fatty acid salvage	259.1	-1.22973	0.366975	3.35099	0.000805222	0.00281828	302.188	-1.03295	0.365051	2.8296	0.00466065	0.0131794	327.763	-1.49383	0.430307	3.47155	0.00051746	0.00201491	130.162	1.3967	0.468935	2.97846	0.00289701	0.0715339
PWY-5154	L-arginine biosynthesis III (via N-acetyl-L-citrulline)	650.547	-1.00806	0.301541	3.34304	0.000828674	0.00286983	781.355	-0.645693	0.329659	1.95867	0.0501514	0.0956438	749.572	-1.58631	0.334367	4.7442	2.09327e-06	2.54294e-05	440.332	0.93515	0.378089	2.47336	0.0133851	0.163174
PWY-1861	formaldehyde assimilation II (RuMP Cycle)	292.623	-1.38885	0.449848	3.08738	0.00201931	0.00602573	284.422	-0.747935	0.497153	1.50444	0.132469	0.206555	328.062	-2.70913	0.478906	5.65692	1.54117e-08	8.42508e-07	107.836	1.04255	0.519836	2.00554	0.0449052	0.31336
PWY-6545	pyrimidine deoxyribonucleotides de novo biosynthesis III	336.124	-1.1244	0.378247	2.97267	0.00295219	0.00802703	367.925	-1.19836	0.426308	2.81102	0.00493852	0.0136286	355.42	-0.564413	0.428888	1.31599	0.188177	0.27071	219.437	-0.168555	0.456125	-0.369537	0.711728	0.935924
RUMP-PWY	formaldehyde oxidation I	300.78	-1.3465	0.457344	2.94417	0.00323824	0.00859178	225.675	-0.153332	0.482098	0.318051	0.750446	0.85995	338.761	-2.51623	0.493636	5.09734	3.44452e-07	6.27668e-06	112.178	0.812952	0.539939	1.50564	0.132161	0.550955
FUC-RHAMCAT-PWY	superpathway of fucose and rhamnose degradation	5.31026	-2.57265	0.875871	2.93725	0.00331142	0.00871566	7.13942	-2.03406	0.932364	2.18161	0.0291382	0.0594692	7.38582	-3.4524	0.87015	3.96759	7.2603e-05	0.000457957	0.961256	-0.359527	1.81021	-0.19861	0.842568	0.970181
PWY-5686	UMP biosynthesis	12609.5	0.284526	0.0357034	-7.96918	1.59729e-15	5.25509e-13	11949.9	0.278761	0.0455559	-6.1191	9.41074e-10	8.21087e-08	13759.2	0.281671	0.043251	-6.51247	7.3927e-11	8.08269e-09	12280.3	-0.040831	0.0355995	-1.14695	0.251401	0.693054
PWY-6147	6-hydroxymethyl-dihydropterin diphosphate biosynthesis I	12337.7	0.155649	0.0228666	-6.80686	9.97505e-12	1.09393e-09	11915.5	0.166229	0.0288977	-5.75232	8.8025e-09	4.38867e-07	13613.5	0.133433	0.0260113	-5.1298	2.90049e-07	5.79972e-06	11685.3	-0.00828901	0.0284619	-0.291232	0.770874	0.944467
DAPLYSINESYN-PWY	L-lysine biosynthesis I	5271.58	-0.633975	0.0944956	6.70904	1.95908e-11	1.61135e-09	5484.94	-0.660745	0.0981965	6.7288	1.71064e-11	2.62988e-09	6542.75	-0.621023	0.110725	5.60868	2.03877e-08	9.5531e-07	4039.66	-0.0674224	0.123229	-0.547133	0.584288	0.901713
COA-PWY	coenzyme A biosynthesis I	12942.9	0.147758	0.0222809	-6.63161	3.32042e-11	2.18484e-09	12514.2	0.159311	0.0283903	-5.61147	2.0062e-08	7.00162e-07	14285.1	0.124817	0.0240945	-5.18033	2.21492e-07	5.18924e-06	12234.4	-0.00561528	0.0273973	-0.204957	0.837606	0.970181
PWY-7229	superpathway of adenosine nucleotides de novo biosynthesis I	15127.5	0.11625	0.0183759	-6.32623	2.51227e-10	1.21346e-08	14700.7	0.132564	0.0237156	-5.58972	2.27432e-08	7.21579e-07	16737.8	0.0879378	0.0218618	-4.02243	5.76009e-05	0.00040198	14196.5	0.00609095	0.0215113	0.283151	0.777061	0.948428
PWY-6126	superpathway of adenosine nucleotides de novo biosynthesis II	14542.5	0.11642	0.0184755	-6.30135	2.95067e-10	1.21346e-08	14141.5	0.134736	0.0236627	-5.69403	1.24075e-08	5.41277e-07	16079.1	0.0859071	0.0217717	-3.94582	7.95266e-05	0.000483011	13647.7	0.0100917	0.0220687	0.457287	0.647465	0.903636
PWY-6123	inosine-5'-phosphate biosynthesis I	13452.1	0.146761	0.024002	-6.11454	9.68374e-10	3.53995e-08	13045	0.165692	0.030299	-5.46856	4.53708e-08	9.87373e-07	14800.9	0.116864	0.0252119	-4.63526	3.56496e-06	3.65409e-05	12713.7	0.00942084	0.0294932	0.319424	0.749405	0.935924
NONOXIPENT-PWY	pentose phosphate pathway (non-oxidative branch)	14902.6	0.152434	0.0260412	-5.85356	4.81174e-09	1.31922e-07	14371.3	0.157911	0.0322881	-4.89069	1.00481e-06	1.46116e-05	16453.2	0.136837	0.0301412	-4.53985	5.62929e-06	5.43061e-05	14099.3	-0.0162996	0.0270838	-0.601823	0.547292	0.891781
PWY4FS-7	phosphatidylglycerol biosynthesis I (plastidic)	8977.29	-0.454838	0.0785081	5.79352	6.89283e-09	1.61982e-07	9268.14	-0.437004	0.0789061	5.53828	3.05456e-08	8.20033e-07	10741.3	-0.483795	0.0919313	5.26258	1.42052e-07	4.23572e-06	7262.29	0.0213965	0.103534	0.206661	0.836274	0.970181
PWY4FS-8	phosphatidylglycerol biosynthesis II (non-plastidic)	8977.29	-0.454838	0.0785081	5.79352	6.89283e-09	1.61982e-07	9268.14	-0.437004	0.0789061	5.53828	3.05456e-08	8.20033e-07	10741.3	-0.483795	0.0919313	5.26258	1.42052e-07	4.23572e-06	7262.29	0.0213965	0.103534	0.206661	0.836274	0.970181
PYRIDNUCSAL-PWY	NAD salvage pathway I	4298.57	0.724798	0.127051	-5.70476	1.16507e-08	2.55538e-07	4030.67	0.792279	0.151604	-5.22599	1.73228e-07	3.18192e-06	4287.79	0.652355	0.147483	-4.42325	9.72254e-06	9.1114e-05	4548.53	0.101971	0.143385	0.71117	0.476979	0.845913
PWY-7323	superpathway of GDP-mannose-derived O-antigen building blocks biosynthesis	3466.43	0.950766	0.169403	-5.61246	1.99473e-08	3.86039e-07	3272.26	1.07569	0.196341	-5.47871	4.2843e-08	9.87373e-07	3277.13	0.815079	0.194387	-4.19308	2.75188e-05	0.000225654	3798.5	0.221559	0.198967	1.11355	0.265473	0.716109
PWY-7221	guanosine ribonucleotides de novo biosynthesis	13367.6	0.116178	0.020831	-5.57718	2.44451e-08	4.46803e-07	12925.4	0.117958	0.027139	-4.34643	1.38373e-05	9.28694e-05	14855.8	0.103518	0.0214739	-4.82065	1.43094e-06	2.1334e-05	12546.3	-0.024469	0.0248593	-0.9843	0.324968	0.76054
HSERMETANA-PWY	L-methionine biosynthesis III	3821.21	-0.649833	0.116995	5.55438	2.78605e-08	4.58304e-07	4007.86	-0.644794	0.118133	5.45821	4.80956e-08	9.87373e-07	4718.08	-0.66339	0.141007	4.70465	2.54308e-06	2.87631e-05	2912.52	-0.0092957	0.151669	-0.0612896	0.951129	0.994486
PWY-5100	pyruvate fermentation to acetate and lactate II	10064.1	0.47397	0.0859502	-5.51448	3.49821e-08	5.23141e-07	9372.89	0.468765	0.107616	-4.35591	1.32518e-05	9.06839e-05	10677.5	0.471278	0.0902796	-5.22021	1.78723e-07	4.69549e-06	10183.7	-0.0381488	0.0985621	-0.387054	0.698716	0.935924
PWY-6163	chorismate biosynthesis from 3-dehydroquinate	13105.4	0.102191	0.0188492	-5.42153	5.90914e-08	8.45264e-07	12746.5	0.116634	0.02366	-4.92958	8.24065e-07	1.30727e-05	14524.4	0.0763043	0.0208228	-3.66447	0.000247856	0.00105958	12260.3	0.00168879	0.0226941	0.0744152	0.94068	0.990027
PWY-7219	adenosine ribonucleotides de novo biosynthesis	14889.9	0.103328	0.0190986	-5.41025	6.29355e-08	8.6274e-07	14478.8	0.117206	0.0244879	-4.78627	1.69906e-06	1.97657e-05	16504.1	0.0778716	0.0210257	-3.70364	0.000212526	0.000929448	13932.9	0.000880345	0.0223746	0.0393458	0.968615	0.994486
PWY-6387	UDP-N-acetylmuramoyl-pentapeptide biosynthesis I (meso-diaminopimelate containing)	13345.8	0.105423	0.0197098	-5.34879	8.85439e-08	1.07892e-06	12955.6	0.115415	0.0255534	-4.51661	6.28377e-06	4.76747e-05	14811.5	0.0845433	0.0205816	-4.10771	3.99598e-05	0.000308045	12493.9	-0.0075715	0.0239653	-0.315936	0.752051	0.935924
PENTOSE-P-PWY	pentose phosphate pathway	4253.93	-0.603191	0.112685	5.35289	8.65582e-08	1.07892e-06	4445.09	-0.598524	0.121975	4.90692	9.25175e-07	1.40385e-05	5230.84	-0.622669	0.13286	4.68664	2.77732e-06	3.03653e-05	3289.56	-0.00368501	0.14231	-0.0258942	0.979342	0.994486
PEPTIDOGLYCANSYN-PWY	peptidoglycan biosynthesis I (meso-diaminopimelate containing)	13259.3	0.10556	0.0197636	-5.34112	9.2375e-08	1.08541e-06	12872.2	0.115695	0.0256703	-4.50696	6.57646e-06	4.78163e-05	14714.4	0.0845013	0.0205809	-4.10581	4.02892e-05	0.000308045	12413.3	-0.00730645	0.0240194	-0.30419	0.760983	0.93876
PWY-5121	superpathway of geranylgeranyl diphosphate biosynthesis II (via MEP)	6815.84	0.53106	0.099742	-5.32434	1.01323e-07	1.14949e-06	6452.39	0.577536	0.114359	-5.05021	4.41332e-07	7.33452e-06	7019.48	0.469824	0.12442	-3.77611	0.000159295	0.000760146	6969.16	0.0691526	0.107131	0.645495	0.518607	0.861585
PWY-6386	UDP-N-acetylmuramoyl-pentapeptide biosynthesis II (lysine-containing)	13272.3	0.102973	0.0199547	-5.16033	2.4651e-07	2.53443e-06	12893.1	0.114123	0.0256224	-4.45404	8.42713e-06	6.00218e-05	14728	0.0807815	0.0208904	-3.86692	0.000110216	0.000604346	12417.8	-0.00515286	0.024435	-0.21088	0.832981	0.970181
FERMENTATION-PWY	mixed acid fermentation	3781.05	-0.766281	0.149277	5.13329	2.84714e-07	2.83852e-06	4065.27	-0.715189	0.150792	4.74288	2.10701e-06	2.24793e-05	4681.02	-0.835897	0.174914	4.7789	1.76254e-06	2.22351e-05	2772.41	0.0978603	0.195081	0.501638	0.615922	0.903636
P124-PWY	Bifidobacterium shunt	619.439	0.941925	0.185205	-5.08585	3.65993e-07	3.54152e-06	526.016	0.834531	0.203927	-4.09231	4.27094e-05	0.00027101	650.38	1.04476	0.218322	-4.78543	1.70622e-06	2.22351e-05	678.974	-0.241304	0.226307	-1.06627	0.286304	0.730404
PWY-5913	TCA cycle VI (obligate autotrophs)	3777.98	-0.814657	0.163582	4.98012	6.35451e-07	5.80732e-06	4091.64	-0.750612	0.156402	4.79927	1.59248e-06	1.91647e-05	4703.23	-0.895198	0.195981	4.56778	4.92917e-06	4.89929e-05	2726.59	0.122593	0.216559	0.566095	0.57133	0.901713
PWY-7220	adenosine deoxyribonucleotides de novo biosynthesis II	15720.1	0.10618	0.0215376	-4.92996	8.2247e-07	7.12086e-06	15279.9	0.1207	0.025655	-4.70471	2.54228e-06	2.34063e-05	17437.7	0.0806115	0.026297	-3.06543	0.00217359	0.0063655	14720.5	0.00254594	0.0268031	0.094987	0.924325	0.984639
PWY-7222	guanosine deoxyribonucleotides de novo biosynthesis II	15720.1	0.10618	0.0215376	-4.92996	8.2247e-07	7.12086e-06	15279.9	0.1207	0.025655	-4.70471	2.54228e-06	2.34063e-05	17437.7	0.0806115	0.026297	-3.06543	0.00217359	0.0063655	14720.5	0.00254594	0.0268031	0.094987	0.924325	0.984639
PWY-6122	5-aminoimidazole ribonucleotide biosynthesis II	13313.6	0.099963	0.0206267	-4.8463	1.25783e-06	1.03457e-05	12927.5	0.108675	0.0269949	-4.02576	5.67924e-05	0.000335941	14789.9	0.0804493	0.0213102	-3.77515	0.000159909	0.000760146	12449.7	-0.01028	0.0248995	-0.412859	0.67971	0.932423
PWY-6277	superpathway of 5-aminoimidazole ribonucleotide biosynthesis	13313.6	0.099963	0.0206267	-4.8463	1.25783e-06	1.03457e-05	12927.5	0.108675	0.0269949	-4.02576	5.67924e-05	0.000335941	14789.9	0.0804493	0.0213102	-3.77515	0.000159909	0.000760146	12449.7	-0.01028	0.0248995	-0.412859	0.67971	0.932423
PWY-7208	superpathway of pyrimidine nucleobases salvage	15081.1	0.10964	0.022681	-4.83399	1.33826e-06	1.07387e-05	14595.8	0.112119	0.0286043	-3.91964	8.86795e-05	0.00049918	16779.5	0.095091	0.0247869	-3.83635	0.000124877	0.000650156	14136.9	-0.022969	0.0281263	-0.816639	0.414135	0.792719
PHOSLIPSYN-PWY	superpathway of phospholipid biosynthesis I (bacteria)	11031.1	-0.221474	0.0464294	4.77012	1.84114e-06	1.44223e-05	11000.6	-0.233679	0.0503677	4.63945	3.49331e-06	2.97358e-05	12890.6	-0.22205	0.0560523	3.96147	7.44891e-05	0.000460989	9526.68	-0.0447965	0.0565703	-0.791872	0.428435	0.804256
GLUTORN-PWY	L-ornithine biosynthesis	3838.82	-0.548448	0.116144	4.72213	2.33386e-06	1.78568e-05	3912.42	-0.613632	0.119381	5.14012	2.7457e-07	4.79124e-06	4758.74	-0.491627	0.135246	3.63506	0.000277919	0.00113947	3018.14	-0.142542	0.151915	-0.938304	0.348088	0.771991
P42-PWY	incomplete reductive TCA cycle	4912.49	0.718859	0.156883	-4.58212	4.60285e-06	3.36519e-05	4793.79	0.874942	0.182092	-4.80494	1.54795e-06	1.91647e-05	4686.24	0.537799	0.177477	-3.03025	0.0024435	0.00703041	5194.46	0.300527	0.182976	1.64244	0.100498	0.471745
ARGSYNBSUB-PWY	L-arginine biosynthesis II (acetyl cycle)	3923.16	-0.537587	0.120386	4.46552	7.98748e-06	5.47475e-05	3986.63	-0.608789	0.12546	4.85244	1.21953e-06	1.66382e-05	4864.11	-0.475716	0.138903	3.42481	0.000615241	0.00231953	3095.21	-0.154366	0.156677	-0.985251	0.324501	0.76054
FASYN-INITIAL-PWY	superpathway of fatty acid biosynthesis initiation (E. coli)	4537.07	-0.80889	0.181698	4.45183	8.51406e-06	5.71658e-05	4864.72	-0.78068	0.16129	4.84022	1.29698e-06	1.67647e-05	5705.59	-0.844457	0.233074	3.62313	0.000291062	0.00117862	3278.34	0.0430231	0.239496	0.17964	0.857435	0.972568
BIOTIN-BIOSYNTHESIS-PWY	biotin biosynthesis I	3383.33	-0.900107	0.204976	4.39128	1.12686e-05	7.41471e-05	3669.33	-0.864424	0.1897	4.5568	5.19377e-06	4.21541e-05	4299.96	-0.944097	0.249976	3.77675	0.000158888	0.000760146	2369.61	0.0640833	0.272659	0.235031	0.814185	0.967975
ARGSYN-PWY	L-arginine biosynthesis I (via L-ornithine)	3427.77	-0.522655	0.119501	4.37365	1.22184e-05	7.73047e-05	3485.66	-0.585804	0.125453	4.66949	3.01942e-06	2.63444e-05	4230.98	-0.468033	0.138384	3.38213	0.000719254	0.00259247	2716.05	-0.138056	0.155005	-0.890653	0.373115	0.788056
PWY-7400	L-arginine biosynthesis IV (archaebacteria)	3411.61	-0.522967	0.11946	4.37776	1.19903e-05	7.73047e-05	3469.19	-0.586327	0.125432	4.67447	2.94721e-06	2.63444e-05	4211.35	-0.468143	0.138351	3.38373	0.000715086	0.00259247	2703.01	-0.138479	0.154933	-0.893799	0.37143	0.788056
PWY-6700	queuosine biosynthesis	10194.5	0.188395	0.0432971	-4.35122	1.3538e-05	8.28684e-05	9929.28	0.234714	0.0498944	-4.70421	2.54853e-06	2.34063e-05	11061.4	0.130744	0.0513021	-2.5485	0.0108187	0.0259016	9724.95	0.0617647	0.0511661	1.20714	0.227378	0.693054
PWY-6519	8-amino-7-oxononanoate biosynthesis I	3511.36	-0.891125	0.204847	4.3502	1.36015e-05	8.28684e-05	3805.51	-0.854371	0.189534	4.50775	6.5518e-06	4.78163e-05	4456.59	-0.936212	0.249787	3.74805	0.000178217	0.000835076	2466.94	0.0663824	0.27238	0.243713	0.807453	0.963735
SO4ASSIM-PWY	sulfate reduction I (assimilatory)	3488.65	-0.84674	0.195112	4.33976	1.42635e-05	8.53218e-05	3792.91	-0.782731	0.184807	4.2354	2.28141e-05	0.000150228	4364.14	-0.923745	0.234572	3.938	8.21643e-05	0.000483011	2491.94	0.123574	0.257891	0.47917	0.631817	0.903636
PWY-2942	L-lysine biosynthesis III	12796.7	0.0977252	0.0229511	-4.25797	2.06292e-05	0.000117017	12453	0.111958	0.0293055	-3.82037	0.000133249	0.000726623	14198.3	0.071679	0.0245783	-2.91635	0.00354153	0.00996723	11962.6	0.000659839	0.0289558	0.0227878	0.98182	0.994486
PWY0-1061	superpathway of L-alanine biosynthesis	5369.25	-0.483695	0.113786	4.25093	2.12886e-05	0.000118711	5407.89	-0.556992	0.118294	4.70854	2.49493e-06	2.34063e-05	6650.67	-0.416884	0.133824	3.11517	0.00183838	0.00568856	4309.47	-0.166351	0.14612	-1.13846	0.25493	0.693496
PWY-5101	L-isoleucine biosynthesis II	11014.1	-0.176702	0.0418734	4.21991	2.44405e-05	0.000134015	10828.1	-0.21841	0.0459192	4.7564	1.97078e-06	2.21872e-05	12889.5	-0.14621	0.0437064	3.34527	0.000822012	0.00289914	9628.7	-0.105142	0.0542275	-1.9389	0.0525131	0.342537
GLCMANNANAUT-PWY	superpathway of N-acetylglucosamine, N-acetylmannosamine and N-acetylneuraminate degradation	3123.74	-0.525524	0.125354	4.19233	2.761e-05	0.000148913	3231.52	-0.526593	0.130557	4.03345	5.49636e-05	0.000335941	3788.29	-0.533438	0.145809	3.65848	0.00025372	0.00105958	2478.38	-0.0218691	0.164086	-0.133278	0.893973	0.984639
PWY-6121	5-aminoimidazole ribonucleotide biosynthesis I	13425	0.0798335	0.0193226	-4.13161	3.60236e-05	0.000191158	13068.1	0.0895876	0.0253358	-3.53601	0.000406226	0.00191585	14947.4	0.0590615	0.020341	-2.90357	0.00368933	0.0100842	12495.7	-0.0080002	0.0232468	-0.344142	0.730739	0.935924
PWY-7234	inosine-5'-phosphate biosynthesis III	6480.56	-0.391189	0.0971937	4.02484	5.7014e-05	0.000292752	6557.58	-0.418053	0.106613	3.92124	8.80941e-05	0.00049918	7811.51	-0.376701	0.111817	3.36891	0.000754654	0.0026905	5346.53	-0.0707784	0.123328	-0.573904	0.566033	0.901713
PPGPPMET-PWY	ppGpp biosynthesis	3413.04	-0.725302	0.180358	4.02146	5.78386e-05	0.000292752	3635.13	-0.689417	0.165755	4.15926	3.19279e-05	0.000206349	4229.85	-0.770749	0.222174	3.46912	0.000522156	0.00201491	2532.76	0.0595346	0.238353	0.249775	0.802762	0.963735
PWY-5863	superpathway of phylloquinol biosynthesis	1744.66	0.679775	0.170257	-3.99265	6.534e-05	0.00032571	1583.36	0.655549	0.190193	-3.44675	0.000567372	0.00253862	1796.01	0.68663	0.210051	-3.26887	0.00107977	0.00361393	1836.14	-0.0646717	0.194458	-0.332574	0.739456	0.935924
PWY-6317	galactose degradation I (Leloir pathway)	5013.1	-0.408192	0.10297	3.96416	7.36542e-05	0.000361675	5158.3	-0.386028	0.111323	3.46764	0.000525041	0.00241104	5936.88	-0.438276	0.114103	3.84106	0.000122506	0.000648095	4112.57	0.0285555	0.135052	0.211441	0.832543	0.970181
PWY-6385	peptidoglycan biosynthesis III (mycobacteria)	12917.1	0.130267	0.0333293	-3.90849	9.28757e-05	0.000449354	12491.6	0.138002	0.0384968	-3.58477	0.000337378	0.00165838	14312.1	0.112062	0.0421664	-2.65762	0.00786957	0.0194077	12159.6	-0.0133149	0.036544	-0.364353	0.715594	0.935924
PWY0-162	superpathway of pyrimidine ribonucleotides de novo biosynthesis	7474.35	0.205133	0.0527906	-3.88578	0.000102	0.0004794	7101.36	0.188806	0.0586684	-3.21819	0.00129001	0.00454761	8298.27	0.211777	0.0684164	-3.09542	0.00196537	0.00592021	7159.54	-0.0605801	0.0603199	-1.00431	0.315228	0.749542
PWY-7377	cob(II)yrinate a,c-diamide biosynthesis I (early cobalt insertion)	2474.44	0.649281	0.167252	-3.88204	0.000103584	0.000479986	2166.79	0.537761	0.189987	-2.83052	0.00464726	0.0131794	2660.69	0.751452	0.198788	-3.78016	0.000156725	0.000760146	2583.6	-0.242109	0.1927	-1.2564	0.20897	0.670792
PWY-7664	oleate biosynthesis IV (anaerobic)	5410.69	-0.441839	0.114077	3.87315	0.000107437	0.000490929	5618.46	-0.391914	0.110795	3.53728	0.000404276	0.00191585	6420.25	-0.505642	0.147437	3.42954	0.000604607	0.00230594	4392.07	0.0783463	0.140151	0.559012	0.576154	0.901713
PWY-6282	palmitoleate biosynthesis I (from (5Z)-dodec-5-enoate)	5326.03	-0.443316	0.114745	3.86348	0.000111782	0.00050044	5527.01	-0.395873	0.111426	3.55279	0.000381169	0.00184761	6327.08	-0.50419	0.148361	3.39841	0.0006778	0.00249796	4321.32	0.0730663	0.141009	0.518169	0.60434	0.903636
PWY-7200	superpathway of pyrimidine deoxyribonucleoside salvage	2950.44	-0.544957	0.141115	3.86179	0.000112561	0.00050044	3095.91	-0.50532	0.149937	3.37021	0.000751102	0.00308394	3543.41	-0.597363	0.1612	3.70572	0.000210791	0.000929448	2329.54	0.0653758	0.184094	0.355122	0.722498	0.935924
PWY-5989	stearate biosynthesis II (bacteria and plants)	5358.23	-0.437912	0.114021	3.84064	0.000122715	0.000524883	5563.3	-0.387139	0.111118	3.48404	0.000493897	0.00229827	6352.08	-0.503203	0.147148	3.41971	0.00062687	0.00233652	4354.37	0.080451	0.139974	0.574756	0.565456	0.901713
HISDEG-PWY	L-histidine degradation I	3895.83	0.458829	0.122669	-3.7404	0.00018373	0.000765156	3794.63	0.562723	0.137904	-4.08054	4.49317e-05	0.000280021	3957.23	0.339708	0.151277	-2.24561	0.0247293	0.050695	3928.07	0.184261	0.138558	1.32985	0.183569	0.656673
PWY-5505	L-glutamate and L-glutamine biosynthesis	1868.24	0.694563	0.188078	-3.69295	0.000221668	0.000911609	1664.66	0.6348	0.208807	-3.04012	0.00236483	0.00757179	1954.62	0.75023	0.22603	-3.31917	0.000902868	0.00315043	1969.58	-0.148245	0.2216	-0.668974	0.503512	0.855171
PWY-5918	superpathay of heme biosynthesis from glutamate	2593.24	0.5171	0.140543	-3.67929	0.000233883	0.000938384	2278.73	0.377827	0.162059	-2.33142	0.0197314	0.0427613	2876.8	0.633408	0.166485	-3.80458	0.000142044	0.000727974	2649.06	-0.293761	0.161012	-1.82447	0.0680813	0.370408
PWY-5838	superpathway of menaquinol-8 biosynthesis I	1541.78	0.671771	0.182556	-3.6798	0.000233417	0.000938384	1373.85	0.608365	0.201328	-3.02177	0.00251305	0.00786915	1624.84	0.713248	0.219771	-3.24542	0.00117278	0.00388558	1617.39	-0.148162	0.217349	-0.681677	0.495443	0.853833
PWY-5840	superpathway of menaquinol-7 biosynthesis	1572.07	0.694975	0.190989	-3.63882	0.000273895	0.00108568	1412.59	0.648736	0.215543	-3.00977	0.00261444	0.00800386	1628.19	0.724297	0.232923	-3.1096	0.00187341	0.0057428	1659.17	-0.108612	0.218404	-0.4973	0.618977	0.903636
GLYCOGENSYNTH-PWY	glycogen biosynthesis I (from ADP-D-Glucose)	5582.12	-0.326197	0.0897796	3.63331	0.000279813	0.00109593	5673.56	-0.320781	0.0972213	3.29949	0.000968613	0.00367441	6557.96	-0.345302	0.107442	3.21384	0.00130972	0.00421165	4687.35	-0.0014087	0.110328	-0.0127683	0.989813	0.994486
COMPLETE-ARO-PWY	superpathway of aromatic amino acid biosynthesis	9582.86	-0.163384	0.0453728	3.60091	0.0003171	0.00121309	9371.61	-0.218956	0.0493913	4.43309	9.28901e-06	6.48373e-05	11253.7	-0.122127	0.0496203	2.46122	0.0138464	0.0313216	8410.07	-0.132207	0.0588225	-2.24756	0.0246044	0.21346
GLYCOCAT-PWY	glycogen degradation I (bacterial)	3279.96	0.562623	0.157276	-3.57731	0.000347148	0.00131278	3131.16	0.636748	0.184498	-3.45125	0.000558001	0.00252912	3306.48	0.483532	0.191854	-2.52031	0.0117252	0.0274704	3374.35	0.126121	0.170281	0.740664	0.458897	0.841749
DTDPRHAMSYN-PWY	dTDP-L-rhamnose biosynthesis I	8219.79	0.238458	0.0681502	-3.499	0.000467012	0.00174294	7812.72	0.231057	0.0752055	-3.07235	0.00212381	0.00699254	9038.15	0.24387	0.0836566	-2.91513	0.00355538	0.00996723	7920	-0.0495549	0.078948	-0.62769	0.530207	0.868349
POLYISOPRENSYN-PWY	polyisoprenoid biosynthesis (E. coli)	10846.1	0.0976383	0.027981	-3.48945	0.000484017	0.00174991	10611.5	0.128067	0.0330477	-3.87521	0.000106531	0.000590148	11978	0.053567	0.0350255	-1.52937	0.126172	0.189837	10136.2	0.0346397	0.0333364	1.0391	0.29876	0.743427
TRPSYN-PWY	L-tryptophan biosynthesis	9106.18	-0.15688	0.0456481	3.43672	0.000588809	0.00210563	8865.59	-0.221355	0.0483622	4.57702	4.71636e-06	3.91907e-05	10718.5	-0.104043	0.0514785	2.0211	0.043269	0.0810984	8005.53	-0.152405	0.0580844	-2.62386	0.00869386	0.155041
TCA	TCA cycle I (prokaryotic)	3595.83	-0.544341	0.159474	3.41335	0.000641689	0.00227006	3736	-0.535476	0.161774	3.31003	0.000932862	0.00358481	4377.45	-0.564841	0.193405	2.92052	0.00349451	0.00996694	2833.84	0.0039641	0.202785	0.0195483	0.984404	0.994486
P105-PWY	TCA cycle IV (2-oxoglutarate decarboxylase)	730.625	-0.921698	0.276282	3.33608	0.00084968	0.00291192	792.545	-0.91996	0.297176	3.09567	0.00196366	0.00658957	935.271	-0.919898	0.329746	2.78972	0.00527538	0.0138426	511.705	-0.00499086	0.342594	-0.0145679	0.988377	0.994486
PANTO-PWY	phosphopantothenate biosynthesis I	6709.55	0.267452	0.0807044	-3.31397	0.000919808	0.00311976	6479.26	0.310264	0.0921809	-3.36582	0.000763171	0.00309705	7221.9	0.216275	0.0991849	-2.18052	0.0292187	0.058796	6508.26	0.0509662	0.091876	0.554728	0.579081	0.901713
BRANCHED-CHAIN-AA-SYN-PWY	superpathway of branched amino acid biosynthesis	10178.9	-0.119674	0.0364156	3.28634	0.00101497	0.00340739	9977.97	-0.150512	0.0402065	3.74348	0.000181488	0.00093146	11787.3	-0.099354	0.0393955	2.52196	0.0116702	0.0274704	9029.33	-0.0856228	0.0464411	-1.84369	0.0652288	0.367341
ILEUSYN-PWY	L-isoleucine biosynthesis I (from threonine)	10480.1	-0.120258	0.0366721	3.27927	0.00104076	0.00345528	10267.5	-0.153037	0.0403623	3.79157	0.000149696	0.000799445	12144.4	-0.0980992	0.0396831	2.47206	0.0134336	0.0305987	9295.52	-0.0894784	0.0467207	-1.91518	0.0554698	0.343505
ARO-PWY	chorismate biosynthesis I	9278.45	-0.1503	0.0458691	3.27671	0.00105024	0.00345528	9077.01	-0.200138	0.0503559	3.97448	7.05344e-05	0.000410275	10858.1	-0.11487	0.0496817	2.31212	0.0207712	0.0448221	8170.35	-0.120606	0.0598407	-2.01545	0.0438578	0.312852
1CMET2-PWY	N10-formyl-tetrahydrofolate biosynthesis	10233.8	0.141888	0.0434765	-3.26355	0.00110025	0.003584	9854.07	0.143434	0.0416877	-3.44068	0.000580255	0.0025634	11346.6	0.131221	0.0559721	-2.34439	0.019058	0.0413975	9662.35	-0.0275773	0.0539274	-0.511378	0.609086	0.903636
PWY-5103	L-isoleucine biosynthesis III	10161.9	-0.118479	0.0364142	3.25366	0.0011393	0.00367479	9957.29	-0.150131	0.0402678	3.72831	0.000192771	0.000975032	11769.1	-0.0973377	0.0393311	2.47482	0.0133302	0.0305755	9016.86	-0.0872114	0.0463882	-1.88004	0.0601032	0.363452
PWY-6471	peptidoglycan biosynthesis IV (Enterococcus faecium)	1881.61	0.522332	0.162919	-3.20608	0.00134557	0.00429798	1639.17	0.371019	0.189847	-1.95431	0.0506646	0.0960976	2123.37	0.661769	0.184009	-3.5964	0.000322654	0.00129062	1924.29	-0.319704	0.195787	-1.63291	0.102487	0.471745
PWY-6269	adenosylcobalamin salvage from cobinamide II	3761.12	0.436156	0.138388	-3.15169	0.00162328	0.00513517	3389.55	0.337883	0.153215	-2.20529	0.0274337	0.0572636	4124.3	0.526591	0.165236	-3.1869	0.00143805	0.00453539	3772.63	-0.220459	0.161114	-1.36834	0.171205	0.628614
PWY-6969	TCA cycle V (2-oxoglutarate:ferredoxin oxidoreductase)	847.447	-0.851578	0.270535	3.14776	0.00164529	0.00515524	944.262	-0.71932	0.28872	2.49141	0.0127237	0.0298026	1026.02	-1.01562	0.318122	3.19257	0.00141014	0.00449056	533.503	0.774423	0.323189	2.3962	0.0165663	0.164037
PWY-5509	adenosylcobalamin biosynthesis from cobyrinate a,c-diamide I	3758.39	0.433733	0.1384	-3.13391	0.00172491	0.00530591	3388.32	0.335721	0.153241	-2.1908	0.0284662	0.0584393	4122.12	0.523945	0.165199	-3.17159	0.00151605	0.00473584	3768.06	-0.21997	0.161179	-1.36475	0.17233	0.628614
PWY-7254	TCA cycle VII (acetate-producers)	2854.92	-0.550331	0.175612	3.13379	0.00172563	0.00530591	2968.25	-0.540088	0.177906	3.03581	0.0023989	0.00761106	3487.59	-0.567954	0.215429	2.63638	0.00837947	0.020359	2245.36	0.00720695	0.221847	0.0324861	0.974084	0.994486
GLYOXYLATE-BYPASS	glyoxylate cycle	469.172	-0.929795	0.298693	3.11288	0.00185273	0.00564396	526.91	-0.78393	0.312751	2.50656	0.0121911	0.028748	580.311	-1.09597	0.35465	3.09029	0.00199964	0.00596256	251.138	0.338172	0.357045	0.947143	0.343566	0.771991
COBALSYN-PWY	adenosylcobalamin salvage from cobinamide I	4542.44	0.387221	0.125466	-3.08627	0.00202685	0.00602573	4199.61	0.341609	0.137975	-2.47587	0.0132912	0.0309025	4916.67	0.426924	0.150689	-2.83315	0.00460911	0.012291	4514.04	-0.119286	0.146467	-0.814424	0.415402	0.792719
P441-PWY	superpathway of N-acetylneuraminate degradation	467.081	-0.926	0.300126	3.08537	0.002033	0.00602573	525.394	-0.772829	0.304523	2.53783	0.0111541	0.0272216	572.154	-1.13783	0.347733	3.27214	0.00106736	0.00360923	323.963	0.344309	0.398891	0.863167	0.388046	0.788083
PWY-5104	L-isoleucine biosynthesis IV	4072.94	0.463012	0.150845	-3.06945	0.00214452	0.00629952	3823.06	0.474737	0.170085	-2.79118	0.00525163	0.0140986	4262.12	0.445619	0.176328	-2.52722	0.0114969	0.0273259	4109.68	-0.000113958	0.177711	-0.000641253	0.999488	0.999488
SALVADEHYPOX-PWY	adenosine nucleotides degradation II	313.227	-0.798025	0.263086	3.03332	0.00241879	0.00698055	350.881	-0.617507	0.274653	2.24832	0.024556	0.0516268	371.374	-1.0297	0.313615	3.28332	0.00102592	0.00350524	199.315	0.924102	0.313809	2.94479	0.00323171	0.0740986
UBISYN-PWY	superpathway of ubiquinol-8 biosynthesis (prokaryotic)	2128.49	-0.673766	0.222623	3.02649	0.00247411	0.00707809	2203.04	-0.720456	0.21283	3.38512	0.000711472	0.002956	2697.02	-0.632301	0.268688	2.35329	0.0186079	0.0406894	1605.11	-0.104518	0.29498	-0.354323	0.723097	0.935924
P562-PWY	myo-inositol degradation I	285.763	0.820363	0.272219	-3.01362	0.00258151	0.00729303	216.89	0.405445	0.3033	-1.33678	0.181294	0.270392	279.934	0.727195	0.30723	-2.36694	0.0179359	0.039483	259.593	-0.355252	0.303703	-1.16973	0.242108	0.693054
PWY-5855	ubiquinol-7 biosynthesis (prokaryotic)	2187.21	-0.660136	0.219715	3.00451	0.00266007	0.00729303	2251.87	-0.721063	0.211104	3.41568	0.000636225	0.00267521	2776.84	-0.604311	0.263887	2.29004	0.022019	0.0460014	1656.91	-0.133856	0.291056	-0.459898	0.64559	0.903636
PWY-5856	ubiquinol-9 biosynthesis (prokaryotic)	2187.21	-0.660136	0.219715	3.00451	0.00266007	0.00729303	2251.87	-0.721063	0.211104	3.41568	0.000636225	0.00267521	2776.84	-0.604311	0.263887	2.29004	0.022019	0.0460014	1656.91	-0.133856	0.291056	-0.459898	0.64559	0.903636
PWY-5857	ubiquinol-10 biosynthesis (prokaryotic)	2187.21	-0.660136	0.219715	3.00451	0.00266007	0.00729303	2251.87	-0.721063	0.211104	3.41568	0.000636225	0.00267521	2776.84	-0.604311	0.263887	2.29004	0.022019	0.0460014	1656.91	-0.133856	0.291056	-0.459898	0.64559	0.903636
PWY-6708	ubiquinol-8 biosynthesis (prokaryotic)	2187.21	-0.660136	0.219715	3.00451	0.00266007	0.00729303	2251.87	-0.721063	0.211104	3.41568	0.000636225	0.00267521	2776.84	-0.604311	0.263887	2.29004	0.022019	0.0460014	1656.91	-0.133856	0.291056	-0.459898	0.64559	0.903636
PWY-3781	aerobic respiration I (cytochrome c)	3615.35	-0.558472	0.18925	2.95097	0.00316773	0.00847304	3837.76	-0.469251	0.17539	2.67547	0.00746238	0.0188723	4331.58	-0.665058	0.233925	2.84304	0.00446858	0.0120139	2831.78	0.179986	0.249012	0.722798	0.469804	0.845913
TCA-GLYOX-BYPASS	superpathway of glyoxylate bypass and TCA	467.995	-0.922244	0.320914	2.8738	0.00405567	0.0105898	551.328	-0.598244	0.343844	1.73987	0.0818817	0.138722	542.701	-1.40307	0.36439	3.85047	0.00011789	0.000633898	240.914	0.655772	0.384403	1.70595	0.0880177	0.441464
PWY0-1415	superpathway of heme biosynthesis from uroporphyrinogen-III	259.799	0.848107	0.296123	-2.86403	0.00418282	0.0108358	224.154	0.744115	0.348551	-2.13488	0.032771	0.0653547	272.299	0.940037	0.341261	-2.7546	0.00587639	0.0152973	280.215	-0.220267	0.346039	-0.636537	0.524426	0.863286
GLYCOL-GLYOXDEG-PWY	superpathway of glycol metabolism and degradation	4.8294	-2.48951	0.883566	2.81757	0.00483885	0.0124374	6.49361	-1.92342	0.926249	2.07657	0.0378414	0.0750379	6.63024	-3.44161	0.878146	3.91917	8.8853e-05	0.000506257	0.912535	-0.200873	1.90474	-0.105459	0.916011	0.984639
PWY-5022	4-aminobutanoate degradation V	257.524	-1.3308	0.474843	2.80261	0.00506914	0.0129283	196.316	-0.123905	0.509084	0.243387	0.807705	0.888408	285.466	-2.63975	0.515266	5.12307	3.00595e-07	5.79972e-06	94.7951	0.97106	0.54527	1.78088	0.074932	0.394315
TEICHOICACID-PWY	teichoic acid (poly-glycerol) biosynthesis	301.817	-1.35128	0.483189	2.79658	0.00516463	0.0130705	227.217	-0.169105	0.523432	0.32307	0.746642	0.85995	335.862	-2.66581	0.519264	5.13384	2.83895e-07	5.79972e-06	106.178	0.898326	0.553103	1.62416	0.104342	0.471745
PWY-6608	guanosine nucleotides degradation III	435.41	0.683513	0.245857	-2.78012	0.0054338	0.0135504	407.433	0.737859	0.269756	-2.73528	0.00623274	0.0163551	434.233	0.617875	0.290268	-2.12864	0.0332843	0.0643999	458.912	0.0939099	0.301137	0.311851	0.755154	0.935924
HEMESYN2-PWY	heme biosynthesis II (anaerobic)	7405.79	-0.163128	0.0586799	2.77996	0.00543663	0.0135504	7301.3	-0.188489	0.0619597	3.04212	0.00234921	0.00757179	8636.19	-0.151276	0.072577	2.08435	0.0371286	0.0708034	6498.16	-0.0738729	0.072443	-1.01974	0.307853	0.748642
PWY-5005	biotin biosynthesis II	373.298	-1.34819	0.486807	2.76945	0.00561518	0.0138902	446.224	-1.12987	0.594967	1.89904	0.0575591	0.103547	474.273	-1.66767	0.548188	3.04215	0.00234893	0.00681814	189.459	0.101464	0.552655	0.183594	0.854332	0.972568
PWY-6507	4-deoxy-L-threo-hex-4-enopyranuronate degradation	791.855	0.442537	0.160386	-2.75921	0.0057942	0.0142261	797.017	0.620783	0.187578	-3.30947	0.00093472	0.00358481	774.571	0.229553	0.180444	-1.27216	0.203317	0.286214	796.412	0.358219	0.191308	1.87247	0.0611415	0.363452
ARG+POLYAMINE-SYN	superpathway of arginine and polyamine biosynthesis	5.21116	-2.19146	0.795494	2.75484	0.00587209	0.0143105	6.96368	-1.55299	0.84276	1.84274	0.0653667	0.115217	6.78008	-3.18755	0.791577	4.02683	5.65331e-05	0.00040198	2.14293	1.62264	1.40156	1.15774	0.246971	0.693054
POLYAMSYN-PWY	superpathway of polyamine biosynthesis I	7.57501	-1.89426	0.694907	2.72592	0.00641229	0.0155121	9.73758	-1.43906	0.738896	1.94757	0.051466	0.0965679	9.81026	-2.6026	0.711604	3.65737	0.000254817	0.00105958	3.54948	1.12722	1.14993	0.980253	0.326961	0.76054
PWY-5973	cis-vaccenate biosynthesis	12380.9	0.0936312	0.0345034	-2.71368	0.00665404	0.0159794	12090.1	0.11794	0.0386186	-3.05396	0.0022584	0.00736617	13692	0.0573332	0.0449378	-1.27584	0.202013	0.285605	11560	0.0238752	0.0371742	0.642254	0.520708	0.861585
PWY-6703	preQ0 biosynthesis	7134.16	0.143233	0.0528635	-2.70949	0.00673874	0.0160655	6879.76	0.150666	0.0556538	-2.70721	0.00678519	0.017412	7913.85	0.127007	0.0677263	-1.8753	0.060751	0.106558	6734.1	-0.0162086	0.0639478	-0.253465	0.799909	0.963735
PWY-6478	GDP-D-glycero-&alpha;-D-manno-heptose biosynthesis	43.0362	-0.721539	0.26737	2.69865	0.0069621	0.0164786	47.6264	-0.570262	0.292192	1.95167	0.0509774	0.0961682	50.2388	-0.894355	0.326375	2.74027	0.00613889	0.0158548	32.1676	0.306624	0.332068	0.923376	0.355812	0.776976
PWY0-1298	superpathway of pyrimidine deoxyribonucleosides degradation	4826.94	0.30912	0.117199	-2.63756	0.00835043	0.0196235	4461.79	0.236447	0.135774	-1.74147	0.0816018	0.138722	5349.22	0.364554	0.134666	-2.70709	0.00678761	0.0172584	4731.5	-0.160394	0.13756	-1.166	0.243616	0.693054
PWY-7211	superpathway of pyrimidine deoxyribonucleotides de novo biosynthesis	2137.78	-0.555744	0.211009	2.63375	0.00844487	0.0197047	2156.38	-0.645912	0.217593	2.96845	0.00299311	0.00900512	2701	-0.469074	0.245678	1.9093	0.0562231	0.0996821	1675.1	-0.195981	0.274176	-0.714798	0.474734	0.845913
PANTOSYN-PWY	pantothenate and coenzyme A biosynthesis I	6143.39	0.2375	0.0909566	-2.61114	0.00902406	0.0209079	6033.55	0.317295	0.09858	-3.21866	0.00128792	0.00454761	6544.09	0.145749	0.111222	-1.31044	0.190048	0.272208	5918.83	0.130332	0.108619	1.19989	0.23018	0.693054
PWY-6397	mycolyl-arabinogalactan-peptidoglycan complex biosynthesis	262.308	-1.12353	0.433343	2.5927	0.00952248	0.0218407	222.459	-0.701754	0.480495	1.46048	0.144158	0.220663	275.642	-0.483044	0.485979	0.99396	0.320243	0.415176	171.399	-0.248847	0.525583	-0.473469	0.635879	0.903636
PWY-7392	taxadiene biosynthesis (engineered)	788.437	-0.639957	0.246957	2.59137	0.00955945	0.0218407	879.211	-0.455622	0.282924	1.6104	0.10731	0.172586	921.34	-0.911886	0.282232	3.23098	0.00123365	0.00403361	605.723	0.435004	0.299215	1.45382	0.145997	0.560541
UDPNAGSYN-PWY	UDP-N-acetyl-D-glucosamine biosynthesis I	9640.6	-0.103429	0.0401438	2.57647	0.00998147	0.0226476	9389.28	-0.149656	0.0460054	3.253	0.00114193	0.00423972	11208	-0.0722038	0.041438	1.74245	0.0814289	0.133543	8585.79	-0.113599	0.0519251	-2.18774	0.0286883	0.224608
PWY-5384	sucrose degradation IV (sucrose phosphorylase)	728.185	0.510291	0.20071	-2.54243	0.0110084	0.0246379	677.629	0.507934	0.236933	-2.14379	0.03205	0.0642842	760.143	0.493808	0.230506	-2.14228	0.0321708	0.0631857	742.54	-0.00655811	0.234894	-0.0279194	0.977726	0.994486
PWY-3001	superpathway of L-isoleucine biosynthesis I	9910.37	-0.0895117	0.0351998	2.54296	0.0109918	0.0246379	9651.25	-0.130086	0.038897	3.34436	0.000824714	0.00330833	11466.9	-0.0593548	0.0376486	1.57655	0.1149	0.176935	8858.81	-0.106358	0.0445073	-2.38967	0.0168636	0.164037
P4-PWY	superpathway of L-lysine, L-threonine and L-methionine biosynthesis I	67.4439	-1.67013	0.669925	2.49301	0.0126665	0.0281573	76.3973	-1.86568	0.687097	2.71531	0.0066214	0.0171175	84.5281	-2.42723	0.663724	3.65698	0.000255203	0.00105958	11.5425	1.20068	1.0909	1.10064	0.271054	0.720918
PWY-7196	superpathway of pyrimidine ribonucleosides salvage	4202.99	-0.276285	0.111336	2.48154	0.0130815	0.0288845	4377.53	-0.171956	0.11887	1.4466	0.14801	0.223617	4765.22	-0.399876	0.129196	3.09511	0.00196739	0.00592021	3581.22	0.196774	0.142172	1.38406	0.166342	0.620879
PWYG-321	mycolate biosynthesis	22.682	-1.36459	0.553693	2.46452	0.0137199	0.0300922	24.794	-1.57364	0.61023	2.57876	0.00991566	0.0247183	31.2144	-1.17153	0.626054	1.8713	0.0613036	0.106955	13.3435	-0.407601	0.743558	-0.548176	0.583571	0.901713
PWY-7184	pyrimidine deoxyribonucleotides de novo biosynthesis I	6992.79	-0.177504	0.07227	2.45612	0.0140444	0.0306001	6855.12	-0.222745	0.0754823	2.95096	0.00316792	0.00939922	8236.69	-0.145298	0.0890813	1.63107	0.102876	0.160682	6112.97	-0.115608	0.0892384	-1.2955	0.195149	0.665563
PWY-7539	6-hydroxymethyl-dihydropterin diphosphate biosynthesis III (Chlamydia)	10329.2	0.132476	0.0540529	-2.45085	0.0142518	0.0308477	10020.7	0.151038	0.0558594	-2.7039	0.00685318	0.0174581	11390.9	0.10397	0.0615443	-1.68936	0.0911514	0.148008	9728.68	0.00342191	0.0706675	0.0484228	0.961379	0.994486
VALSYN-PWY	L-valine biosynthesis	10746.6	-0.0853265	0.0357741	2.38515	0.0170723	0.0367109	10459.4	-0.12619	0.0393419	3.20752	0.00133887	0.00462638	12428.9	-0.0552027	0.0381204	1.44812	0.147585	0.217075	9616.83	-0.106801	0.0453461	-2.35524	0.0185107	0.174184
THRESYN-PWY	superpathway of L-threonine biosynthesis	10618.9	-0.0786215	0.0330634	2.3779	0.0174117	0.0371977	10385.5	-0.105231	0.0384507	2.73677	0.00620465	0.0163551	12216.3	-0.0654426	0.0352919	1.85432	0.0636932	0.110536	9516.77	-0.0756253	0.0418454	-1.80725	0.0707226	0.378366
FAO-PWY	fatty acid &beta;-oxidation I	742.981	-0.667341	0.281228	2.37295	0.0176465	0.037456	867.206	-0.309348	0.285504	1.08351	0.27858	0.392034	813.068	-1.22313	0.316365	3.86618	0.000110551	0.000604346	456.525	0.417999	0.353112	1.18376	0.236508	0.693054
PWY0-166	superpathway of pyrimidine deoxyribonucleotides de novo biosynthesis (E. coli)	6593.8	-0.170954	0.072823	2.34753	0.0188981	0.0398557	6459.31	-0.216028	0.0762421	2.83345	0.00460487	0.0131794	7760.68	-0.138766	0.0898962	1.54363	0.122678	0.186289	5774.03	-0.115251	0.0898926	-1.28209	0.19981	0.665563
PWY-5850	superpathway of menaquinol-6 biosynthesis I	4.95218	-2.00972	0.859081	2.33938	0.0193158	0.0402208	5.55596	-2.96128	0.92007	3.21854	0.00128846	0.00454761	7.44445	-1.5433	0.83606	1.84592	0.0649036	0.110578	2.23072	-1.36393	1.60371	-0.850483	0.395056	0.788083
PWY-5896	superpathway of menaquinol-10 biosynthesis	4.95218	-2.00972	0.859081	2.33938	0.0193158	0.0402208	5.55596	-2.96128	0.92007	3.21854	0.00128846	0.00454761	7.44445	-1.5433	0.83606	1.84592	0.0649036	0.110578	2.23072	-1.36393	1.60371	-0.850483	0.395056	0.788083
PWY-5860	superpathway of demethylmenaquinol-6 biosynthesis I	4.99352	-2.00278	0.859993	2.32884	0.0198678	0.0411101	5.58912	-2.97136	0.920144	3.22923	0.00124122	0.00454761	7.51415	-1.52876	0.83695	1.82658	0.0677632	0.1134	2.25589	-1.38824	1.60378	-0.865605	0.386707	0.788083
PWY-5188	tetrapyrrole biosynthesis I (from glutamate)	6537.99	-0.155896	0.0684822	2.27645	0.0228192	0.046922	6417.03	-0.19922	0.07134	2.79254	0.00522964	0.0140986	7607.4	-0.125778	0.0814205	1.5448	0.122396	0.186289	5743.4	-0.108272	0.0842931	-1.28447	0.198979	0.665563
FOLSYN-PWY	superpathway of tetrahydrofolate biosynthesis and salvage	8638.52	-0.121387	0.0534365	2.27161	0.0231102	0.0472251	8679.37	-0.0763887	0.0515388	1.48216	0.138298	0.212625	9797.52	-0.176556	0.0689194	2.56177	0.0104141	0.0251163	7657	0.0640014	0.0686407	0.932412	0.351123	0.771991
PWY-7210	pyrimidine deoxyribonucleotides biosynthesis from CTP	11.4162	-1.23382	0.546422	2.258	0.0239454	0.0486298	14.5072	-0.696145	0.590996	1.17792	0.238829	0.345856	13.1144	-2.09426	0.636219	3.29173	0.000995739	0.00343792	5.45161	0.824679	0.702827	1.17337	0.240646	0.693054
3-HYDROXYPHENYLACETATE-DEGRADATION-PWY	4-hydroxyphenylacetate degradation	7.43836	1.9379	0.859526	-2.25462	0.0241573	0.0487592	3.89531	1.02346	0.829027	-1.23453	0.217004	0.316881	2.00878	-1.43114	1.03757	1.37933	0.167794	0.242451	2.91658	2.45323	1.02169	2.40115	0.0163436	0.164037
PWY-5897	superpathway of menaquinol-11 biosynthesis	1847.83	0.375362	0.168773	-2.22407	0.0261439	0.051505	1718.88	0.336721	0.18481	-1.82199	0.0684567	0.118863	1988.75	0.38979	0.203421	-1.91617	0.0553428	0.0986546	1836.49	-0.0944129	0.202152	-0.467038	0.640472	0.903636
PWY-5898	superpathway of menaquinol-12 biosynthesis	1847.83	0.375362	0.168773	-2.22407	0.0261439	0.051505	1718.88	0.336721	0.18481	-1.82199	0.0684567	0.118863	1988.75	0.38979	0.203421	-1.91617	0.0553428	0.0986546	1836.49	-0.0944129	0.202152	-0.467038	0.640472	0.903636
PWY-5899	superpathway of menaquinol-13 biosynthesis	1847.83	0.375362	0.168773	-2.22407	0.0261439	0.051505	1718.88	0.336721	0.18481	-1.82199	0.0684567	0.118863	1988.75	0.38979	0.203421	-1.91617	0.0553428	0.0986546	1836.49	-0.0944129	0.202152	-0.467038	0.640472	0.903636
PWY-5862	superpathway of demethylmenaquinol-9 biosynthesis	5.14154	-1.87496	0.842752	2.2248	0.0260945	0.051505	5.79872	-2.39662	0.901797	2.6576	0.0078699	0.0197597	7.51415	-1.52876	0.83695	1.82658	0.0677632	0.1134	2.46466	-0.867496	1.50788	-0.575309	0.565082	0.901713
NAGLIPASYN-PWY	lipid IVA biosynthesis	9132.79	0.191983	0.0864529	-2.22066	0.0263737	0.0516484	8877.4	0.234382	0.0862451	-2.71762	0.0065753	0.0171175	9906.52	0.138585	0.107749	-1.28618	0.198379	0.281682	8710.53	0.0515877	0.107744	0.478798	0.632082	0.903636
PWY-5747	2-methylcitrate cycle II	1415.26	-0.571736	0.25794	2.21655	0.0266542	0.0518889	1445.64	-0.614898	0.263734	2.33151	0.0197266	0.0427613	1777.4	-0.535241	0.306864	1.74423	0.0811191	0.133543	1101.79	-0.104476	0.331621	-0.315048	0.752725	0.935924
FASYN-ELONG-PWY	fatty acid elongation -- saturated	8185.71	-0.174172	0.0789502	2.20609	0.0273774	0.0528546	8350.82	-0.0971069	0.0739022	1.31399	0.188849	0.28046	9244.85	-0.268018	0.100089	2.6778	0.00741076	0.0185552	7157.92	0.131216	0.100379	1.3072	0.191146	0.659762
PWY-5845	superpathway of menaquinol-9 biosynthesis	5.12645	-1.85863	0.843011	2.20475	0.0274715	0.0528546	5.80264	-2.32294	0.90403	2.56954	0.0101834	0.0250282	7.44445	-1.5433	0.83606	1.84592	0.0649036	0.110578	2.4765	-0.779477	1.50978	-0.516286	0.605655	0.903636
PWY-5837	1,4-dihydroxy-2-naphthoate biosynthesis I	2950.91	-0.259709	0.117991	2.20109	0.02773	0.0530416	3016.04	-0.211704	0.118714	1.78332	0.0745345	0.128141	3364	-0.340475	0.138722	2.45437	0.0141131	0.0314906	2526.73	0.0796618	0.153961	0.517414	0.604867	0.903636
ANAEROFRUCAT-PWY	homolactic fermentation	2369.26	-0.361114	0.164437	2.19606	0.0280873	0.0534146	2426.72	-0.357042	0.191771	1.86181	0.0626294	0.111519	2786.84	-0.390163	0.18339	2.12751	0.033378	0.0643999	1976.23	0.00217775	0.201749	0.0107943	0.991388	0.994486
PWY-6901	superpathway of glucose and xylose degradation	2.70503	3.11958	1.436	-2.17242	0.0298243	0.0563918	0.925293	1.83676	1.99	-0.922999	0.356008	0.487242	2.32893	3.11883	1.47941	-2.10816	0.0350174	0.0671679	2.47436	-1.34911	1.8121	-0.7445	0.456574	0.841749
PWY-5695	urate biosynthesis/inosine 5'-phosphate degradation	7356.5	0.17363	0.0804795	-2.15744	0.0309715	0.0582264	7225.24	0.233429	0.0835582	-2.79361	0.00521225	0.0140986	7911.83	0.100568	0.0945752	-1.06337	0.287615	0.377351	6993.37	0.0906775	0.100947	0.898267	0.369043	0.788056
DENITRIFICATION-PWY	nitrate reduction I (denitrification)	1366.31	-0.583723	0.273758	2.13226	0.0329855	0.0616604	1370.47	-0.700307	0.276728	2.53067	0.0113846	0.0272216	1750.91	-0.475909	0.327739	1.4521	0.146474	0.216412	1058.97	-0.250934	0.351959	-0.712965	0.475867	0.845913
PWY-6467	Kdo transfer to lipid IVA III (Chlamydia)	8210.29	0.180295	0.0853576	-2.11223	0.0346666	0.0644369	7981.51	0.220317	0.0855845	-2.57426	0.0100454	0.0248642	8932.62	0.128302	0.107017	-1.1989	0.230567	0.312503	7813.78	0.046717	0.103932	0.449494	0.653076	0.907521
PWY-6897	thiamin salvage II	9197.11	-0.113277	0.0543895	2.0827	0.0372786	0.0689027	9244.86	-0.0670516	0.0532615	1.25891	0.208062	0.305099	10415.9	-0.171312	0.0682008	2.51187	0.0120092	0.0279364	8176.46	0.0678392	0.0721496	0.940258	0.347085	0.771991
GLYCOLYSIS	glycolysis I (from glucose 6-phosphate)	6491.75	-0.180789	0.0883005	2.04743	0.0406158	0.0742366	6365.66	-0.24116	0.103191	2.33702	0.0194379	0.0426657	7606.6	-0.139445	0.0911601	1.52968	0.126097	0.189837	5674.32	-0.140622	0.111416	-1.26214	0.2069	0.670792
PWY-5484	glycolysis II (from fructose 6-phosphate)	6536.14	-0.182437	0.0890487	2.04874	0.0404879	0.0742366	6407.89	-0.244222	0.103861	2.35142	0.0187018	0.0415727	7662.5	-0.139798	0.0922526	1.51538	0.129676	0.193335	5711.05	-0.14343	0.112198	-1.27837	0.20112	0.665563
ECASYN-PWY	enterobacterial common antigen biosynthesis	5.34165	-1.70962	0.842102	2.03018	0.0423379	0.0769568	6.43861	-1.54229	0.889639	1.73361	0.0829867	0.139915	7.11545	-1.87544	0.841694	2.22817	0.0258692	0.0523772	2.73094	0.261117	1.52993	0.170672	0.864482	0.977108
PWY-7197	pyrimidine deoxyribonucleotide phosphorylation	7756.22	-0.0886072	0.0440503	2.0115	0.0442726	0.0800313	7688.17	-0.0733182	0.0454419	1.61345	0.106647	0.172586	8839.06	-0.116318	0.0578519	2.01062	0.044366	0.082682	6935.05	0.00615984	0.0542671	0.11351	0.909626	0.984639
PWY-1269	CMP-3-deoxy-D-manno-octulosonate biosynthesis I	8815.11	0.169903	0.0847561	-2.00461	0.0450048	0.0809103	8572.36	0.207694	0.0849277	-2.44554	0.0144636	0.0327779	9606.19	0.120951	0.106018	-1.14086	0.253929	0.337202	8368.37	0.0430439	0.102813	0.418663	0.675462	0.932423
PWY-7111	pyruvate fermentation to isobutanol (engineered)	11719.5	-0.0787053	0.0394279	1.99618	0.0459139	0.0816904	11361.6	-0.128977	0.0427142	3.01953	0.00253168	0.00786915	13589.7	-0.0389153	0.0431546	0.901764	0.367182	0.469996	10506	-0.124979	0.0495325	-2.52318	0.01163	0.162314
PWY-841	superpathway of purine nucleotides de novo biosynthesis I	8351.62	-0.0943937	0.0472917	1.99599	0.0459353	0.0816904	8294.35	-0.0752223	0.048331	1.5564	0.119613	0.188892	9512.04	-0.126713	0.0623237	2.03314	0.0420387	0.0792453	7456.85	0.0147025	0.0575916	0.255288	0.7985	0.963735
PWY-6383	mono-trans, poly-cis decaprenyl phosphate biosynthesis	264.582	-0.691016	0.347919	1.98614	0.047018	0.0831663	275.967	-0.758298	0.393971	1.92476	0.0542596	0.0986282	330.498	-0.640762	0.388177	1.65069	0.0988009	0.157314	200.156	-0.142671	0.438162	-0.325612	0.744718	0.935924
PRPP-PWY	superpathway of histidine, purine, and pyrimidine biosynthesis	6.30061	-1.48867	0.752734	1.97768	0.0479646	0.0843869	7.26728	-1.47642	0.79787	1.85045	0.0642481	0.11382	8.42779	-1.48857	0.765308	1.94506	0.0517683	0.0948604	3.52291	-0.045161	1.29435	-0.034891	0.972167	0.994486
PWY-6628	superpathway of L-phenylalanine biosynthesis	3438.16	0.253212	0.129306	-1.95825	0.050201	0.0878517	3145.13	0.154757	0.139233	-1.11149	0.266356	0.37788	3909.87	0.332927	0.154916	-2.14908	0.0316279	0.0624937	3324.79	-0.224537	0.157571	-1.42499	0.15416	0.582181
TRNA-CHARGING-PWY	tRNA charging	9122.47	0.164654	0.0863509	-1.9068	0.0565459	0.0975777	8876.32	0.199043	0.08648	-2.30161	0.0213572	0.0454491	9928.22	0.120352	0.106399	-1.13114	0.257998	0.341223	8646.75	0.0382656	0.107547	0.355802	0.721989	0.935924
CALVIN-PWY	Calvin-Benson-Bassham cycle	11595.3	0.0743923	0.0390303	-1.90601	0.0566484	0.0975777	11436.1	0.120049	0.0388177	-3.09264	0.00198386	0.00659397	12742.8	0.0127584	0.0464717	-0.274541	0.783669	0.851137	10775.9	0.0654178	0.0500105	1.30808	0.190846	0.659762
PWY-5705	allantoin degradation to glyoxylate III	28.1694	-0.788381	0.413431	1.90693	0.0565302	0.0975777	28.1071	-1.08836	0.494462	2.20109	0.0277294	0.0572636	37.0527	-0.519212	0.435965	1.19095	0.233674	0.315411	20.5029	-0.574182	0.538942	-1.06539	0.286701	0.730404
THISYN-PWY	superpathway of thiamin diphosphate biosynthesis I	1453.01	0.329037	0.173934	-1.89173	0.0585271	0.0997691	1399.86	0.37819	0.185429	-2.03954	0.0413965	0.0811651	1529.53	0.272849	0.209124	-1.30473	0.191986	0.273789	1425.65	0.0716023	0.214068	0.334484	0.738014	0.935924
PWY-5659	GDP-mannose biosynthesis	6690.07	0.162322	0.0857886	-1.89212	0.0584747	0.0997691	6627.79	0.242458	0.0882511	-2.74737	0.00600759	0.016005	7157.98	0.0666477	0.100928	-0.660348	0.50903	0.602751	6344.15	0.133297	0.10883	1.22481	0.220647	0.693054
PWY0-41	allantoin degradation IV (anaerobic)	26.3544	-0.790679	0.423189	1.86839	0.0617083	0.10465	26.5458	-1.05087	0.512607	2.05006	0.0403588	0.0795775	34.3869	-0.551962	0.452133	1.2208	0.222163	0.304893	19.167	-0.503278	0.538431	-0.934713	0.349936	0.771991
PWY-5655	L-tryptophan degradation IX	0.969988	2.91057	1.56897	-1.85508	0.0635844	0.106189	1.47184	3.43595	1.35778	-2.53057	0.0113878	0.0272216	0.137607	-0.612754	2.90779	0.210729	0.833099	NA	1.32497	4.02262	1.5824	2.5421	0.0110189	0.162314
PWY-7295	L-arabinose degradation IV	0.969988	2.91057	1.56897	-1.85508	0.0635844	0.106189	1.47184	3.43595	1.35778	-2.53057	0.0113878	0.0272216	0.137607	-0.612754	2.90779	0.210729	0.833099	NA	1.32497	4.02262	1.5824	2.5421	0.0110189	0.162314
PWY-5920	superpathway of heme biosynthesis from glycine	9.5908	-1.35392	0.728787	1.85777	0.0632015	0.106189	11.4641	-1.10161	0.804084	1.37002	0.170679	0.256754	12.0187	-1.69177	0.778465	2.17321	0.0297647	0.0595294	4.33673	0.743753	1.10816	0.67116	0.502119	0.855171
GLUCARDEG-PWY	D-glucarate degradation I	5.85744	-1.32816	0.717568	1.85092	0.0641804	0.106643	7.91127	-0.570261	0.713895	0.798803	0.424405	0.56105	6.16779	-3.11327	0.8355	3.72624	0.000194357	0.000876432	3.51442	2.53818	1.02994	2.46438	0.0137249	0.163174
PWY-722	nicotinate degradation I	1.04021	2.61496	1.41945	-1.84223	0.0654414	0.108192	1.47488	3.75405	1.29352	-2.9022	0.00370556	0.0108676	0.139183	-0.255532	2.90825	0.0878647	0.929984	NA	1.33485	3.98613	1.44918	2.75061	0.0059485	0.112322
PWY0-781	aspartate superpathway	5.8713	-1.54656	0.84182	1.83716	0.0661856	0.108875	6.91689	-1.44343	0.895787	1.61136	0.107102	0.172586	7.76937	-1.65086	0.825009	2.00102	0.0453898	0.0841123	3.20913	0.137761	1.49047	0.0924277	0.926358	0.984639
HISTSYN-PWY	L-histidine biosynthesis	5702.2	-0.138267	0.0753792	1.83428	0.066612	0.109032	5500.37	-0.226294	0.0749916	3.0176	0.00254789	0.00786915	6733.22	-0.0652	0.0920514	0.7083	0.478759	0.575212	5034.64	-0.197772	0.0938089	-2.10824	0.0350102	0.267578
PWY-6612	superpathway of tetrahydrofolate biosynthesis	8606.78	-0.0966339	0.0528876	1.82716	0.0676762	0.110225	8616.52	-0.0546216	0.050755	1.07618	0.281846	0.395037	9739.85	-0.148255	0.0683836	2.16799	0.0301592	0.0599528	7676.75	0.0574181	0.0681754	0.842211	0.39967	0.788083
GLYCOLYSIS-E-D	superpathway of glycolysis and Entner-Doudoroff	286.246	-0.619066	0.339346	1.82429	0.0681077	0.110381	286.452	-0.790547	0.358936	2.20247	0.0276318	0.0572636	321.695	-0.971278	0.367322	2.64422	0.00818801	0.0200423	220.323	-0.342884	0.446702	-0.767589	0.442731	0.821484
PWY-5415	catechol degradation I (meta-cleavage pathway)	4.38389	-2.05702	1.14199	1.80126	0.0716626	0.115574	5.91583	-1.37534	1.13791	1.20865	0.226797	0.329801	5.576	-3.79286	1.09109	3.47623	0.000508521	0.00200958	0.41796	1.62553	2.90473	0.559615	0.575742	NA
SER-GLYSYN-PWY	superpathway of L-serine and glycine biosynthesis I	8135.13	-0.105248	0.0590349	1.78282	0.074616	0.119168	8244.47	-0.031693	0.0597793	0.530166	0.595997	0.727916	9091.4	-0.193058	0.0692023	2.78977	0.00527462	0.0138426	7239.34	0.122409	0.0773684	1.58216	0.113613	0.499587
PWY-621	sucrose degradation III (sucrose invertase)	4760.66	-0.187447	0.105066	1.78409	0.0744094	0.119168	4762.74	-0.191412	0.11238	1.70325	0.0885214	0.147818	5476.27	-0.208487	0.124665	1.67238	0.0944492	0.151119	4157.93	-0.0157028	0.130683	-0.12016	0.904357	0.984639
P125-PWY	superpathway of (R,R)-butanediol biosynthesis	3176.8	-0.24855	0.143364	1.73369	0.0829725	0.13124	2937.35	-0.52087	0.162009	3.21506	0.00130418	0.00455158	4016.79	-0.017192	0.154387	0.111356	0.911334	0.945941	2723.67	-0.53469	0.176118	-3.03598	0.00239752	0.0715339
PWY-7228	superpathway of guanosine nucleotides de novo biosynthesis I	8684.56	-0.0789402	0.0455016	1.73489	0.0827606	0.13124	8566.56	-0.0753972	0.0471817	1.59802	0.110039	0.175359	9921.06	-0.0948032	0.0593251	1.59803	0.110036	0.170245	7784.69	-0.0176666	0.0554225	-0.318763	0.749907	0.935924
NADSYN-PWY	NAD biosynthesis II (from tryptophan)	1.41614	2.18402	1.26704	-1.72372	0.0847581	0.133423	1.43539	2.58989	1.34435	-1.92651	0.0540411	0.0986282	0.902329	1.65929	2.20035	-0.754105	0.450786	0.549658	1.8053	0.944053	1.37173	0.688222	0.491313	0.853833
P23-PWY	reductive TCA cycle I	6.83217	-1.605	0.934796	1.71695	0.0859887	0.134716	9.54878	-0.73134	0.890131	0.821609	0.411299	0.545948	7.39115	-4.5637	0.982193	4.64644	3.37713e-06	3.57322e-05	3.66091	3.80929	1.58786	2.399	0.0164397	0.164037
PWY-6125	superpathway of guanosine nucleotides de novo biosynthesis II	8501.21	-0.0814329	0.0475546	1.71241	0.0868216	0.135376	8402.26	-0.0725341	0.0488431	1.48504	0.137533	0.212385	9700.07	-0.102807	0.0624862	1.64527	0.0999134	0.158317	7615.43	-0.00661779	0.0578081	-0.114479	0.908858	0.984639
PWY-5861	superpathway of demethylmenaquinol-8 biosynthesis	2472.88	-0.232117	0.136057	1.70603	0.088003	0.136571	2500.76	-0.204021	0.140332	1.45384	0.145991	0.221525	2833.13	-0.289985	0.164066	1.76749	0.077146	0.127797	2131.17	0.0339749	0.171809	0.197748	0.843242	0.970181
RHAMCAT-PWY	L-rhamnose degradation I	136.499	0.439133	0.258594	-1.69816	0.0894781	0.138208	117.158	0.212918	0.290226	-0.73363	0.463174	0.607699	157.175	0.667624	0.312472	-2.13659	0.0326313	0.0637087	137.212	-0.481925	0.30396	-1.58549	0.112855	0.499587
PWY-7431	aromatic biogenic amine degradation (bacteria)	8.29192	-1.37295	0.822943	1.66834	0.0952478	0.146432	10.2871	-0.963519	0.855191	1.12667	0.259882	0.370199	9.97294	-2.04929	0.901241	2.27385	0.0229749	0.0476948	4.34748	1.6788	1.26397	1.32819	0.184114	0.656673
PWY-5677	succinate fermentation to butanoate	136.769	-0.744189	0.462405	1.60939	0.107532	0.164549	136.257	-1.0153	0.52617	1.92961	0.0536553	0.0986282	182.644	-0.461512	0.542999	0.849931	0.395363	0.500692	101.09	-0.591156	0.547823	-1.0791	0.280543	0.730404
NONMEVIPP-PWY	methylerythritol phosphate pathway I	9455.97	0.0949766	0.0595788	-1.59413	0.110906	0.168148	9337.05	0.147416	0.0625665	-2.35614	0.0184659	0.0413115	10329.6	0.0259624	0.0741201	-0.350275	0.726133	0.801924	8827.6	0.080612	0.0704249	1.14465	0.252354	0.693054
PWY-7560	methylerythritol phosphate pathway II	9455.97	0.0949766	0.0595788	-1.59413	0.110906	0.168148	9337.05	0.147416	0.0625665	-2.35614	0.0184659	0.0413115	10329.6	0.0259624	0.0741201	-0.350275	0.726133	0.801924	8827.6	0.080612	0.0704249	1.14465	0.252354	0.693054
PWY-6630	superpathway of L-tyrosine biosynthesis	3359.44	0.216807	0.138486	-1.56555	0.117454	0.176893	3054.75	0.0899025	0.152541	-0.589365	0.555616	0.695018	3873.82	0.322956	0.158644	-2.03573	0.0417773	0.0792078	3222.56	-0.281207	0.17128	-1.6418	0.100631	0.471745
PWY-6609	adenine and adenosine salvage III	10265.7	0.118312	0.0756332	-1.56429	0.117749	0.176893	10081.8	0.159921	0.0926133	-1.72676	0.0842107	0.141296	11218.5	0.0632399	0.0750942	-0.842141	0.399709	0.504248	9641.93	0.0607729	0.0945743	0.642594	0.520487	0.861585
P281-PWY	3-phenylpropanoate degradation	5.50217	1.20446	0.771327	-1.56154	0.118396	0.177056	5.79616	1.567	0.778869	-2.01189	0.0442312	0.0862385	3.16083	-0.131681	1.13753	0.115761	0.907842	0.945941	5.35481	1.72633	0.891019	1.93748	0.0526865	0.342537
PWY-7237	myo-, chiro- and scillo-inositol degradation	314.633	0.394987	0.253636	-1.5573	0.1194	0.177749	273.709	0.189543	0.298328	-0.635351	0.525199	0.666795	360.653	0.582275	0.302581	-1.92436	0.0543093	0.0984169	313.51	-0.417882	0.285304	-1.46469	0.143006	0.560541
GALACTARDEG-PWY	D-galactarate degradation I	2.47165	1.5161	0.984499	-1.53998	0.123566	0.182302	3.37234	2.39547	0.969283	-2.47139	0.013459	0.0309025	0.861319	-1.13813	1.45831	0.780443	0.43513	0.536823	2.90113	3.47053	1.14785	3.02352	0.00249856	0.0715339
GLUCARGALACTSUPER-PWY	superpathway of D-glucarate and D-galactarate degradation	2.47165	1.5161	0.984499	-1.53998	0.123566	0.182302	3.37234	2.39547	0.969283	-2.47139	0.013459	0.0309025	0.861319	-1.13813	1.45831	0.780443	0.43513	0.536823	2.90113	3.47053	1.14785	3.02352	0.00249856	0.0715339
ENTBACSYN-PWY	enterobactin biosynthesis	341.725	0.451397	0.298307	-1.5132	0.130229	0.191274	267.461	-0.0258098	0.347912	0.0741851	0.940863	0.960121	423.465	0.826705	0.336287	-2.45833	0.0139585	0.0313589	345.255	-0.883962	0.349542	-2.52892	0.0114415	0.162314
PWY-5419	catechol degradation to 2-oxopent-4-enoate II	5.91821	-1.51631	1.00517	1.5085	0.131426	0.192174	8.11115	-0.70231	0.962207	0.729895	0.465454	0.608403	6.13663	-5.50756	1.13143	4.86779	1.12855e-06	1.76269e-05	2.04303	4.19845	1.52613	2.75105	0.00594044	0.112322
ASPASN-PWY	superpathway of L-aspartate and L-asparagine biosynthesis	8517.52	0.154993	0.103333	-1.49993	0.133631	0.194534	8390.6	0.222937	0.113435	-1.96532	0.0493768	0.094684	9185.29	0.0729296	0.110206	-0.661759	0.508126	0.602751	8059.33	0.108667	0.134297	0.809153	0.418427	0.792719
GALACT-GLUCUROCAT-PWY	superpathway of hexuronide and hexuronate degradation	516.653	0.327003	0.219379	-1.49058	0.136071	0.197213	530.256	0.526591	0.244867	-2.15052	0.0315144	0.0635753	507.916	0.0913957	0.248062	-0.368439	0.712546	0.797662	508.039	0.39911	0.273545	1.45903	0.144557	0.560541
PWY-5180	toluene degradation I (aerobic) (via o-cresol)	5.02212	-2.01138	1.37292	1.46504	0.142909	0.205315	5.83982	-2.23027	1.35232	1.64921	0.0991037	0.162381	5.946	-5.46129	1.27545	4.28186	1.85337e-05	0.000155874	0.565304	2.40511	2.90394	0.828223	0.407544	0.788083
PWY-5182	toluene degradation II (aerobic) (via 4-methylcatechol)	5.02212	-2.01138	1.37292	1.46504	0.142909	0.205315	5.83982	-2.23027	1.35232	1.64921	0.0991037	0.162381	5.946	-5.46129	1.27545	4.28186	1.85337e-05	0.000155874	0.565304	2.40511	2.90394	0.828223	0.407544	0.788083
PWY-6353	purine nucleotides degradation II (aerobic)	7.81559	-1.43402	0.989107	1.44981	0.147112	0.210434	8.49524	-1.72799	1.1364	1.52059	0.128363	0.201796	9.62485	-1.91366	1.03862	1.84249	0.0654029	0.110578	3.44153	0.185793	1.43598	0.129384	0.897053	0.984639
PWY-6210	2-aminophenol degradation	0.93606	2.19018	1.51962	-1.44127	0.149507	0.212934	1.33017	3.37992	1.34574	-2.51158	0.0120194	0.0285357	0.121273	-0.50347	2.90795	0.173136	0.862545	NA	1.20076	3.85882	1.58631	2.43258	0.0149918	0.164037
P161-PWY	acetylene degradation	5706.82	-0.171142	0.119509	1.43204	0.152131	0.215737	5582.07	-0.231271	0.142135	1.62712	0.103712	0.169138	6740.01	-0.125897	0.125308	1.0047	0.315042	0.410054	4998.82	-0.13239	0.148657	-0.890569	0.37316	0.788056
PWY-7090	UDP-2,3-diacetamido-2,3-dideoxy-&alpha;-D-mannuronate biosynthesis	12.6344	0.778375	0.547678	-1.42123	0.155251	0.21828	11.8341	0.395493	0.559171	-0.707284	0.47939	0.62428	12.9513	1.08583	0.737461	-1.47239	0.140916	0.209143	13.4261	-0.211744	0.671648	-0.315261	0.752564	0.935924
PWY0-1586	peptidoglycan maturation (meso-diaminopimelate containing)	10021.3	-0.0865302	0.060792	1.42338	0.154625	0.21828	9548.25	-0.189442	0.067369	2.81201	0.00492328	0.0136286	11840.1	0.0025968	0.0693927	-0.0374218	0.970149	0.979104	8963.89	-0.227783	0.0701826	-3.24558	0.0011721	0.0715339
REDCITCYC	TCA cycle VIII (helicobacter)	966.074	-0.34733	0.247242	1.40482	0.160075	0.224105	1090.55	-0.0378859	0.270925	0.139839	0.888787	0.938105	1002.52	-0.805062	0.296942	2.71118	0.00670445	0.0171802	728.219	1.23087	0.266821	4.6131	3.96715e-06	0.00127345
PWY-5097	L-lysine biosynthesis VI	8702.18	-0.0658691	0.048065	1.37042	0.170557	0.237769	8618.5	-0.0502196	0.0483762	1.03811	0.299221	0.414397	9857.99	-0.0983778	0.0601707	1.63498	0.102054	0.160682	7825.02	0.00777571	0.0609264	0.127625	0.898446	0.984639
RIBOSYN2-PWY	flavin biosynthesis I (bacteria and plants)	10397.5	0.0713386	0.0529927	-1.3462	0.178239	0.246391	10144.8	0.0871764	0.0543024	-1.60539	0.108409	0.173554	11554.8	0.0464088	0.0599194	-0.774519	0.438624	0.536823	9656.08	-0.00083828	0.0693325	-0.0120907	0.990353	0.994486
GLUCONEO-PWY	gluconeogenesis I	8511.17	0.0991739	0.0736699	-1.34619	0.178241	0.246391	8426.66	0.164838	0.0701862	-2.34858	0.0188451	0.0416262	9252.62	0.0161609	0.0892109	-0.181154	0.856247	0.914817	7958.05	0.103699	0.0954663	1.08623	0.277376	0.729817
PWY-6737	starch degradation V	8652.86	0.0999711	0.0743942	-1.3438	0.179012	0.246423	8722.61	0.210047	0.0747587	-2.80966	0.0049594	0.0136286	9243.01	-0.0342648	0.093925	0.364811	0.715253	0.797969	8090.63	0.2069	0.0882043	2.34569	0.018992	0.174184
PWY-5189	tetrapyrrole biosynthesis II (from glycine)	6076.33	-0.094782	0.0707276	1.3401	0.180213	0.247042	5945.94	-0.127874	0.0728619	1.75502	0.079256	0.13559	6974.42	-0.0759104	0.0843693	0.899739	0.368259	0.469996	5424.39	-0.0877327	0.087311	-1.00483	0.314978	0.749542
P101-PWY	ectoine biosynthesis	2.53599	-2.07924	1.57226	1.32245	0.186019	0.253942	2.82839	-3.69247	1.71406	2.15423	0.0312221	0.0633519	3.32691	-3.45373	1.5448	2.23572	0.0253701	0.0516857	0.498053	-0.276747	2.90522	-0.0952586	0.924109	0.984639
PWY-6562	norspermidine biosynthesis	1.11812	3.24662	2.56087	-1.26778	0.204876	0.27853	1.19278	3.79925	2.52605	-1.50403	0.132574	0.206555	0.215545	1.14057	2.90704	-0.392348	0.694801	NA	1.19976	2.61957	2.90066	0.903092	0.366477	0.788056
THREOCAT-PWY	superpathway of L-threonine metabolism	1.14219	2.21706	1.77852	-1.24658	0.212552	0.287776	0.673754	1.05593	1.95862	-0.539121	0.589804	0.727355	0.305861	0.0878029	2.24688	-0.0390778	0.968828	NA	0.636163	0.932274	2.75559	0.338321	0.735121	0.935924
CATECHOL-ORTHO-CLEAVAGE-PWY	catechol degradation to &beta;-ketoadipate	9.28783	-0.760839	0.623522	1.22023	0.222379	0.299847	10.9677	-0.386885	0.653922	0.591637	0.554094	0.695018	10.1224	-1.32294	0.732166	1.80688	0.0707803	0.117847	6.86342	0.909248	0.865472	1.05058	0.293451	0.735921
GALACTUROCAT-PWY	D-galacturonate degradation I	604.999	0.249955	0.205734	-1.21494	0.224389	0.301322	626.219	0.456454	0.231605	-1.97083	0.0487436	0.0939863	599.823	0.00432319	0.234713	-0.0184191	0.985305	0.989364	584.912	0.418726	0.251552	1.66457	0.0959991	0.466904
OANTIGEN-PWY	O-antigen building blocks biosynthesis (E. coli)	3787.13	-0.132017	0.111555	1.18342	0.236642	0.316484	3495.15	-0.354226	0.125253	2.82809	0.00468264	0.0131794	4671.18	0.0596144	0.123217	-0.483816	0.628516	0.720816	3347.01	-0.445958	0.134312	-3.32032	0.000899146	0.0715339
PWY-5304	superpathway of sulfur oxidation (Acidianus ambivalens)	923.792	0.291728	0.247585	-1.1783	0.238679	0.317916	753.813	-0.156305	0.285244	0.54797	0.583712	0.724966	1136.81	0.641284	0.280028	-2.29007	0.0220174	0.0460014	902.737	-0.817382	0.288643	-2.83181	0.00462859	0.0990518
PWY-5420	catechol degradation II (meta-cleavage pathway)	5.21725	-1.20497	1.03562	1.16352	0.244619	0.324514	7.1209	-0.391464	0.99063	0.395167	0.69272	0.814004	4.95057	-5.19433	1.19936	4.33093	1.48478e-05	0.000131623	3.06861	4.78638	1.45905	3.28049	0.00103628	0.0715339
PROTOCATECHUATE-ORTHO-CLEAVAGE-PWY	protocatechuate degradation II (ortho-cleavage pathway)	16.5331	-0.787542	0.67913	1.15963	0.246198	0.325298	21.4032	-0.134903	0.706448	0.190959	0.848557	0.915239	15.9903	-2.22589	0.765587	2.90742	0.00364419	0.0100445	11.9369	2.05223	0.934637	2.19575	0.0281099	0.224608
GLUCUROCAT-PWY	superpathway of &beta;-D-glucuronide and D-glucuronate degradation	604.928	0.245488	0.212943	-1.15284	0.248978	0.32635	632.457	0.475429	0.237057	-2.00554	0.044905	0.0870658	592.685	-0.037648	0.244089	0.154239	0.877422	0.931373	584.367	0.478246	0.260873	1.83325	0.0667657	0.369514
ARGORNPROST-PWY	arginine, ornithine and proline interconversion	329.707	-0.456774	0.395588	1.15467	0.248225	0.32635	299.742	0.284559	0.454121	-0.626615	0.530912	0.668911	383.308	-2.0331	0.422603	4.8109	1.50252e-06	2.14272e-05	217.045	1.34954	0.449987	2.99907	0.00270806	0.0715339
PWY-5741	ethylmalonyl-CoA pathway	3.27953	-1.54834	1.39819	1.10739	0.268127	0.350054	3.29954	-2.51077	1.58483	1.58424	0.113138	0.179478	4.03494	-2.33764	1.49078	1.56806	0.116867	0.179123	0.937051	-0.209441	2.38572	-0.0877894	0.930044	0.985294
PWY0-1533	methylphosphonate degradation I	20.4635	-0.759258	0.697856	1.08799	0.276601	0.359691	16.6798	-2.23377	0.684152	3.26502	0.00109455	0.0041075	18.6034	-2.60831	0.662492	3.93712	8.24653e-05	0.000483011	4.70129	0.397881	1.12615	0.353311	0.723855	0.935924
COLANSYN-PWY	colanic acid building blocks biosynthesis	8.2074	-0.733812	0.698097	1.05116	0.293185	0.379756	9.84775	-0.311472	0.735302	0.423597	0.67186	0.794844	8.84413	-1.384	0.818155	1.69161	0.0907198	0.148008	6.10708	1.04124	0.97173	1.07153	0.28393	0.730404
PWY0-321	phenylacetate degradation I (aerobic)	2.14186	-1.05296	1.02721	1.02507	0.305332	0.393938	2.79094	-0.358627	1.15901	0.309425	0.756998	0.85995	2.17705	-2.19107	1.09788	1.99573	0.0459634	0.0846966	1.47456	1.81221	1.57765	1.14868	0.250689	0.693054
PWY-6151	S-adenosyl-L-methionine cycle I	10466.4	-0.0558179	0.0550764	1.01346	0.310839	0.399477	10431.9	-0.0179849	0.0690335	0.260525	0.794459	0.885834	11772.1	-0.104838	0.0436725	2.40055	0.0163705	0.0362806	9429.9	0.0507609	0.0769914	0.659306	0.5097	0.861124
P461-PWY	hexitol fermentation to lactate, formate, ethanol and acetate	207.827	0.284807	0.28285	-1.00692	0.313974	0.401935	174.739	-0.0547924	0.31526	0.173801	0.862022	0.920017	251.915	0.586427	0.308934	-1.89823	0.0576658	0.10169	202.861	-0.671442	0.362402	-1.85275	0.0639178	0.367341
PWY-2941	L-lysine biosynthesis II	1175.31	-0.188568	0.190034	0.992283	0.32106	0.409413	1137.49	-0.310667	0.227264	1.36699	0.17163	0.257076	1409.08	-0.101352	0.221425	0.457727	0.647148	0.739598	1025.06	-0.238645	0.217138	-1.09905	0.271748	0.720918
CODH-PWY	reductive acetyl coenzyme A pathway	133.322	0.543469	0.554328	-0.980411	0.326883	0.41523	123.082	0.541954	0.609738	-0.88883	0.374095	0.503903	120	0.0757223	0.610544	-0.124024	0.901296	0.945941	118.917	0.453481	0.702607	0.645426	0.518651	0.861585
PWY-7371	1,4-dihydroxy-6-naphthoate biosynthesis II	352.84	0.224089	0.22969	-0.975613	0.329256	0.416636	359.988	0.394291	0.236356	-1.66821	0.0952741	0.157586	358.428	0.0217801	0.278755	-0.0781334	0.937722	0.964178	339.388	0.344405	0.290363	1.18612	0.235575	0.693054
PWY-5347	superpathway of L-methionine biosynthesis (transsulfuration)	3399.6	-0.115113	0.126373	0.910894	0.362351	0.456757	3369.33	-0.111637	0.135438	0.82427	0.409786	0.545948	3857.8	-0.13785	0.143295	0.962	0.336049	0.432252	3017.76	-0.0171783	0.161422	-0.106419	0.91525	0.984639
LEU-DEG2-PWY	L-leucine degradation I	26.1783	-0.451609	0.499499	0.904123	0.36593	0.459508	27.7767	-0.354019	0.531648	0.665891	0.505481	0.651492	29.9898	-0.58002	0.592732	0.978554	0.327801	0.423302	21.1774	0.206269	0.65401	0.315391	0.752465	0.935924
PWY1G-0	mycothiol biosynthesis	575.147	-0.253381	0.282676	0.896366	0.370057	0.462923	517.668	-0.646351	0.334898	1.92999	0.0536079	0.0986282	744.885	0.0557308	0.317491	-0.175535	0.860659	0.916546	495.057	-0.740369	0.329113	-2.24959	0.0244751	0.21346
PWY0-1241	ADP-L-glycero-&beta;-D-manno-heptose biosynthesis	3290.23	-0.104464	0.118053	0.88489	0.376216	0.468845	3309.94	-0.0521983	0.114963	0.454044	0.649797	0.773991	3674.2	-0.185231	0.150585	1.23008	0.218668	0.302629	2931.24	0.0822307	0.145885	0.563669	0.57298	0.901713
PWY-4361	S-methyl-5-thio-&alpha;-D-ribose 1-phosphate degradation	1.84688	-1.1015	1.25461	0.877965	0.379963	0.471728	2.56841	-0.271454	1.19754	0.226676	0.820675	0.897491	1.78142	-3.38155	1.26019	2.68337	0.00728843	0.0183893	0.75896	2.47509	2.90274	0.852674	0.39384	0.788083
PWY-5417	catechol degradation III (ortho-cleavage pathway)	7.89314	-0.578789	0.669229	0.864861	0.387115	0.47378	9.0231	-0.264488	0.719781	0.367456	0.713279	0.829781	8.54025	-1.02596	0.821341	1.24913	0.211617	0.295363	6.16094	0.728982	0.873983	0.834092	0.404229	0.788083
PWY-5431	aromatic compounds degradation via &beta;-ketoadipate	7.89314	-0.578789	0.669229	0.864861	0.387115	0.47378	9.0231	-0.264488	0.719781	0.367456	0.713279	0.829781	8.54025	-1.02596	0.821341	1.24913	0.211617	0.295363	6.16094	0.728982	0.873983	0.834092	0.404229	0.788083
HCAMHPDEG-PWY	3-phenylpropanoate and 3-(3-hydroxyphenyl)propanoate degradation to 2-oxopent-4-enoate	1.24357	-1.16891	1.35641	0.861765	0.388817	0.47378	0.924225	-2.84431	1.47653	1.92634	0.0540616	0.0986282	1.34828	-1.71637	1.4142	1.21367	0.224873	0.306052	0.224453	-1.16411	2.90519	-0.4007	0.688641	NA
PWY-6690	cinnamate and 3-hydroxycinnamate degradation to 2-oxopent-4-enoate	1.24357	-1.16891	1.35641	0.861765	0.388817	0.47378	0.924225	-2.84431	1.47653	1.92634	0.0540616	0.0986282	1.34828	-1.71637	1.4142	1.21367	0.224873	0.306052	0.224453	-1.16411	2.90519	-0.4007	0.688641	NA
PWY0-1277	3-phenylpropanoate and 3-(3-hydroxyphenyl)propanoate degradation	1.28383	-1.17621	1.35685	0.866868	0.386014	0.47378	1.11312	-1.71122	1.49625	1.14368	0.252758	0.363021	1.38191	-1.72981	1.41126	1.22572	0.220304	0.303612	0.3942	-0.0252689	2.875	-0.00878919	0.992987	NA
PYRIDNUCSYN-PWY	NAD biosynthesis I (from aspartate)	4939.81	0.101112	0.118267	-0.854951	0.392578	0.476599	4981.81	0.221002	0.115584	-1.91205	0.0558703	0.10103	5287.15	-0.0365153	0.148784	0.245426	0.806127	0.872639	4611.2	0.220079	0.146856	1.49861	0.133976	0.551361
PWY-6470	peptidoglycan biosynthesis V (&beta;-lactam resistance)	6.40602	0.724901	0.888817	-0.815579	0.414741	0.501653	4.95484	0.336059	1.0073	-0.333624	0.738663	0.856457	5.4377	0.24479	1.18478	-0.206612	0.836313	0.902338	4.99819	0.0732228	0.977964	0.0748728	0.940316	0.990027
P221-PWY	octane oxidation	11.9213	-0.573806	0.717182	0.800084	0.423662	0.510567	13.0753	-0.40388	0.748624	0.539496	0.589544	0.727355	18.6041	-1.45407	0.86258	1.68572	0.0918498	0.148408	9.3106	0.394144	0.967914	0.407209	0.683854	0.93385
HEXITOLDEGSUPER-PWY	superpathway of hexitol degradation (bacteria)	29.0737	-0.518603	0.654528	0.792331	0.428168	0.514114	29.2813	-0.620475	0.685935	0.904569	0.365694	0.494679	36.2864	-0.400144	0.708895	0.564461	0.57244	0.661128	12.3346	0.171748	0.950427	0.180707	0.856598	0.972568
PWY-6185	4-methylcatechol degradation (ortho cleavage)	1.67414	-0.953148	1.21843	0.782277	0.434052	0.519284	1.71025	-1.14646	1.29338	0.886402	0.375401	0.503903	1.56388	-2.04244	1.2776	1.59865	0.109898	0.170245	0.788557	0.873706	2.37324	0.368149	0.712762	0.935924
PWY-5654	2-amino-3-carboxymuconate semialdehyde degradation to 2-oxopentenoate	2.11064	-0.843006	1.14792	0.734375	0.46272	0.551576	2.84078	0.0532513	1.11801	-0.0476303	0.962011	0.974745	1.8549	-2.58211	1.53642	1.6806	0.09284	0.149272	2.10144	3.12558	1.51942	2.05709	0.039678	0.296201
PWY-6182	superpathway of salicylate degradation	4.49506	-0.607093	0.842316	0.720744	0.471067	0.559499	5.92842	0.127116	0.864687	-0.147008	0.883126	0.936811	3.98265	-2.3328	1.03699	2.24958	0.0244757	0.0504908	3.47776	2.45432	1.10121	2.22875	0.0258308	0.218202
LACTOSECAT-PWY	lactose and galactose degradation I	2293.38	0.113959	0.163847	-0.69552	0.48673	0.575303	2106.4	-0.0355417	0.187526	0.18953	0.849678	0.915239	2685.08	0.256118	0.182341	-1.40461	0.160138	0.233446	2156.95	-0.309973	0.202307	-1.5322	0.125474	0.537229
PWY-6892	thiazole biosynthesis I (E. coli)	1973.36	0.110074	0.160358	-0.68643	0.492442	0.575303	1910.33	0.111727	0.17191	-0.649914	0.515748	0.659326	2179.83	0.107922	0.186423	-0.57891	0.56265	0.652117	1843.79	-0.0308684	0.202368	-0.152536	0.878764	0.982869
TYRFUMCAT-PWY	L-tyrosine degradation I	21.3818	0.337638	0.492643	-0.68536	0.493116	0.575303	22.0824	0.556955	0.541641	-1.02827	0.303821	0.419105	20.7048	0.0377152	0.590632	-0.0638557	0.949085	0.972812	20.9972	0.494065	0.612426	0.806734	0.41982	0.792719
PWY-7347	sucrose biosynthesis III	0.898	1.29606	1.88996	-0.685763	0.492863	0.575303	1.23236	2.25238	1.76552	-1.27576	0.202039	0.297517	0.258715	-0.789989	2.90658	0.271794	0.785781	NA	1.08995	3.03454	2.57507	1.17843	0.238626	0.693054
SUCSYN-PWY	sucrose biosynthesis I (from photosynthesis)	0.963759	1.30426	1.89368	-0.688745	0.490984	0.575303	1.32045	2.28267	1.77197	-1.28821	0.197674	0.292322	0.27856	-0.835693	2.90633	0.287542	0.773697	NA	1.17114	3.11094	2.56112	1.21468	0.224488	0.693054
PWY-5647	2-nitrobenzoate degradation I	2.05891	-0.779494	1.14644	0.679924	0.496553	0.577265	2.76745	0.116584	1.1157	-0.104494	0.916777	0.949422	1.7745	-2.51153	1.53769	1.63332	0.102403	0.160682	2.07376	3.10527	1.51945	2.04368	0.0409855	0.299008
PWY-7332	superpathway of UDP-N-acetylglucosamine-derived O-antigen building blocks biosynthesis	0.70017	-0.995149	1.55677	0.639241	0.522666	0.605483	0.68755	-1.69069	1.85788	0.910012	0.362816	0.492696	1.07799	-0.570045	1.5801	0.360766	0.718275	0.798624	0.398764	-1.18349	2.60127	-0.454968	0.649132	NA
PWY-6396	superpathway of 2,3-butanediol biosynthesis	719.739	-0.172027	0.278327	0.618076	0.536525	0.619357	686.807	-0.336348	0.322391	1.04329	0.296812	0.412699	857.387	-0.0336447	0.322344	0.104375	0.916872	0.948687	634.067	-0.32898	0.326749	-1.00683	0.314017	0.749542
PWY-5028	L-histidine degradation II	4.86118	0.452088	0.761509	-0.593674	0.55273	0.635693	9.59842	2.00194	0.871385	-2.29742	0.0215946	0.0456758	4.48733	0.0895042	0.910555	-0.0982964	0.921697	0.950681	9.20279	1.9002	0.983521	1.93204	0.0533547	0.342537
PWY-5181	toluene degradation III (aerobic) (via p-cresol)	1.17031	-0.849819	1.43801	0.59097	0.554541	0.635693	1.548	0.48552	1.58205	-0.306893	0.758925	0.85995	0.894706	-1.68611	1.50709	1.11878	0.263232	0.346748	1.03142	2.1153	2.49192	0.84886	0.395959	0.788083
PWY-7031	protein N-glycosylation (bacterial)	280.914	0.140525	0.239743	-0.586149	0.557775	0.637181	305.778	0.458626	0.255257	-1.79672	0.0723803	0.125053	268.474	-0.291629	0.285546	1.0213	0.307112	0.401325	265.056	0.723925	0.292847	2.47202	0.0134352	0.163174
HOMOSER-METSYN-PWY	L-methionine biosynthesis I	5355.5	-0.0521541	0.0897443	0.581141	0.561145	0.638812	5274.47	-0.0501911	0.0944453	0.53143	0.595121	0.727916	6070.49	-0.072261	0.114857	0.62914	0.529257	0.624447	4833.95	-0.0133892	0.104874	-0.127669	0.898411	0.984639
ANAGLYCOLYSIS-PWY	glycolysis III (from glucose)	9870.83	0.0404716	0.0704436	-0.574525	0.565612	0.641677	9726.63	0.0696247	0.0895795	-0.777239	0.437018	0.575544	10955.3	0.00115392	0.0674347	-0.0171116	0.986348	0.989364	9108.13	0.0335614	0.0888752	0.377624	0.70571	0.935924
PWY-7242	D-fructuronate degradation	1098.6	0.0818326	0.158016	-0.517876	0.604544	0.681148	1113.8	0.204429	0.180802	-1.13068	0.258191	0.369298	1164.15	-0.0527876	0.189181	0.279032	0.78022	0.850207	1022.51	0.228593	0.183309	1.24704	0.212383	0.674999
PWY-6071	superpathway of phenylethylamine degradation	1.03826	-0.790048	1.52173	0.519179	0.603636	0.681148	1.34439	0.531415	1.76637	-0.300851	0.763528	0.862367	0.769514	-1.28467	1.58364	0.811213	0.417244	0.522351	0.964638	1.7913	2.50763	0.714341	0.475016	0.845913
PWY-7199	pyrimidine deoxyribonucleosides salvage	7184.42	0.0395199	0.0817919	-0.483176	0.628971	0.70625	7129.04	0.089032	0.0970268	-0.917602	0.358827	0.489183	7925.57	-0.0236775	0.0844232	0.280462	0.779123	0.850207	6626.08	0.0757947	0.103713	0.73081	0.464895	0.845913
GALLATE-DEGRADATION-I-PWY	gallate degradation II	4.67877	0.337494	0.721274	-0.467914	0.639846	0.715186	4.78394	0.531879	0.79951	-0.665257	0.505886	0.651492	4.63796	0.0976332	0.838263	-0.116471	0.907279	0.945941	4.57202	0.449206	0.967031	0.464521	0.642275	0.903636
PWY0-845	superpathway of pyridoxal 5'-phosphate biosynthesis and salvage	19.2938	0.333729	0.716288	-0.465915	0.641276	0.715186	18.2775	0.347598	0.751241	-0.462697	0.643581	0.769212	12.2837	-1.70736	0.689001	2.47803	0.0132111	0.0305159	11.9118	2.01452	1.08805	1.8515	0.0640973	0.367341
PWY-6505	L-tryptophan degradation XII (Geobacillus)	1.92785	-0.547703	1.22582	0.446804	0.655016	0.728042	2.7407	0.500426	1.13846	-0.439563	0.660253	0.78377	1.8683	-4.24912	1.59044	2.67166	0.00754768	0.0187548	2.18252	4.75903	1.56802	3.03505	0.00240493	0.0715339
P108-PWY	pyruvate fermentation to propanoate I	886.561	-0.0873768	0.201842	0.432897	0.665089	0.731821	854.312	-0.161832	0.197019	0.821404	0.411416	0.545948	1036.92	-0.011009	0.244129	0.0450948	0.964032	0.976111	789.032	-0.185373	0.263821	-0.702645	0.482277	0.850609
PWY-7373	superpathway of demethylmenaquinol-6 biosynthesis II	245.902	0.104109	0.238097	-0.437256	0.661926	0.731821	268.483	0.42395	0.253914	-1.66966	0.0949872	0.157586	236.5	-0.33076	0.283212	1.16789	0.242851	0.325123	230.097	0.727525	0.291195	2.49841	0.012475	0.163174
AST-PWY	L-arginine degradation II (AST pathway)	16.061	-0.259484	0.596545	0.434979	0.663578	0.731821	18.9304	0.194778	0.627206	-0.310549	0.756143	0.85995	15.3615	-0.972313	0.683981	1.42155	0.155157	0.227194	13.6809	1.08989	0.83199	1.30998	0.190201	0.659762
GOLPDLCAT-PWY	superpathway of glycerol degradation to 1,3-propanediol	0.760189	0.748733	1.83109	-0.4089	0.682613	0.748599	0.197344	-0.918304	2.22617	0.412504	0.67997	0.801721	0.531688	0.593326	1.93747	-0.306237	0.759424	0.835876	0.289665	-1.5597	2.90442	-0.537009	0.591262	NA
PWY0-1338	polymyxin resistance	12.1423	0.337958	0.83332	-0.405555	0.685069	0.748797	9.98326	-0.044246	0.87051	0.0508277	0.959463	0.974745	7.97506	-1.49512	0.770164	1.9413	0.0522223	0.0951606	6.40242	1.43068	1.39742	1.0238	0.305928	0.748642
GALLATE-DEGRADATION-II-PWY	gallate degradation I	2.05266	0.356346	0.965958	-0.368904	0.712199	0.775872	2.66282	1.14522	1.03298	-1.10867	0.267575	0.378071	1.34031	-1.46045	1.26104	1.15813	0.246811	0.329082	2.01877	2.57683	1.17541	2.19228	0.0283594	0.224608
PWY-7663	gondoate biosynthesis (anaerobic)	14534	0.0110919	0.0310448	-0.357287	0.720877	0.782735	14332.4	0.0396629	0.0346805	-1.14367	0.252762	0.363021	16227.6	-0.0306535	0.0395108	0.775826	0.437852	0.536823	13311.7	0.03242	0.0345258	0.939008	0.347727	0.771991
PWY-7374	1,4-dihydroxy-6-naphthoate biosynthesis I	3.63135	-0.343195	1.09427	0.31363	0.753802	0.815793	4.79451	0.381884	1.21857	-0.313388	0.753986	0.85995	3.0287	-2.19957	1.19271	1.84417	0.065158	0.110578	3.03182	2.56085	1.46108	1.75271	0.0796522	0.412393
MET-SAM-PWY	superpathway of S-adenosyl-L-methionine biosynthesis	5323.89	-0.0280166	0.0907044	0.308878	0.757414	0.817014	5221.53	-0.0311249	0.0958282	0.324799	0.745333	0.85995	6027.32	-0.043062	0.115963	0.371342	0.710383	0.797662	4834.01	-0.0234906	0.105902	-0.221814	0.824458	0.970181
PWY-6143	CMP-pseudaminate biosynthesis	232.282	0.0775047	0.253678	-0.305524	0.759967	0.817089	255.016	0.406768	0.27128	-1.49944	0.13376	0.207477	223.41	-0.371912	0.300434	1.23792	0.215747	0.299852	216.025	0.751401	0.310976	2.41627	0.0156806	0.164037
METHYLGALLATE-DEGRADATION-PWY	methylgallate degradation	0.752226	0.400861	1.59294	-0.251649	0.801312	0.855947	0.308864	-0.950657	2.05084	0.463545	0.642974	0.769212	0.645411	0.31267	1.6097	-0.194241	0.845987	0.90681	0.253587	-1.29759	2.84745	-0.455701	0.648605	NA
PWY-7187	pyrimidine deoxyribonucleotides de novo biosynthesis II	6065.34	0.0200667	0.079331	-0.252949	0.800308	0.855947	5763.9	-0.0487612	0.0921035	0.529418	0.596516	0.727916	7022.81	0.074796	0.100225	-0.746279	0.455499	0.553347	5567.42	-0.165225	0.0837459	-1.97293	0.0485033	0.331267
PWY0-1296	purine ribonucleosides degradation	4519.6	0.0321554	0.129576	-0.248159	0.804011	0.856051	4317.47	-0.0361801	0.149632	0.241794	0.80894	0.888408	5196.47	0.0878189	0.145735	-0.602593	0.546779	0.638234	4169.16	-0.149792	0.157774	-0.949407	0.342414	0.771991
PWY-7007	methyl ketone biosynthesis	80.8343	-0.150134	0.644743	0.232859	0.815871	0.865876	73.0854	-0.447167	0.704171	0.635026	0.525411	0.666795	77.0704	-0.850411	0.718594	1.18344	0.236636	0.318101	53.1227	-0.560228	0.806197	-0.694902	0.487117	0.853833
PWY0-1297	superpathway of purine deoxyribonucleosides degradation	3356.59	0.0322822	0.145208	-0.222317	0.824067	0.871687	3229.1	-0.0167892	0.169272	0.0991849	0.920991	0.950228	3840.42	0.0682034	0.162063	-0.420844	0.673869	0.767462	3095.47	-0.105493	0.177902	-0.592981	0.553194	0.896844
PWY-5910	superpathway of geranylgeranyldiphosphate biosynthesis I (via mevalonate)	739.397	0.0516171	0.235687	-0.219007	0.826645	0.871687	727.591	0.0682942	0.273856	-0.249379	0.803067	0.888408	812.875	0.0123909	0.276125	-0.0448742	0.964208	0.976111	686.007	0.0284647	0.275126	0.10346	0.917598	0.984639
POLYAMINSYN3-PWY	superpathway of polyamine biosynthesis II	0.595038	-0.257565	1.24589	0.206731	0.83622	0.878966	0.559103	-0.221877	1.26643	0.175199	0.860923	0.920017	0.765401	-0.312548	1.56093	0.200233	0.841299	0.904741	0.48943	0.0507377	2.1094	0.0240531	0.98081	0.994486
P162-PWY	L-glutamate degradation V (via hydroxyglutarate)	745.274	0.0513698	0.26199	-0.196076	0.844551	0.884896	744.307	0.126296	0.259751	-0.486218	0.626812	0.761851	807.78	-0.0352229	0.311479	0.113083	0.909965	0.945941	686.08	0.138695	0.343717	0.403516	0.686569	0.93385
DENOVOPURINE2-PWY	superpathway of purine nucleotides de novo biosynthesis II	7358.32	-0.0108752	0.0572688	0.189897	0.84939	0.885089	7238.19	0.0079521	0.0610182	-0.130323	0.896311	0.942206	8294.79	-0.0419102	0.0751345	0.557802	0.576979	0.664032	6703.41	0.0124025	0.0662078	0.187327	0.851404	0.972568
PWY-6895	superpathway of thiamin diphosphate biosynthesis II	388.658	0.0436071	0.230761	-0.18897	0.850116	0.885089	425.477	0.359042	0.246928	-1.45404	0.145935	0.221525	378.34	-0.382955	0.275515	1.38996	0.164541	0.238802	358.423	0.715817	0.278685	2.56855	0.0102124	0.162314
PWY-922	mevalonate pathway I	746.804	0.0419831	0.236261	-0.177698	0.85896	0.885273	735.866	0.0594302	0.274575	-0.216444	0.828642	0.900584	821.714	0.001743	0.276856	-0.00629568	0.994977	0.994977	691.356	0.0301343	0.275628	0.10933	0.912941	0.984639
PWY0-862	(5Z)-dodec-5-enoate biosynthesis	8381.31	-0.0122386	0.069923	0.17503	0.861056	0.885273	8158.04	-0.0228432	0.0786838	0.290317	0.771574	0.868643	9548.25	-0.0136543	0.0919355	0.148521	0.881932	0.933141	7635.21	-0.0496926	0.0732304	-0.67858	0.497404	0.853833
PWY-6588	pyruvate fermentation to acetone	876.252	-0.0398545	0.226614	0.175869	0.860396	0.885273	892.291	0.0632279	0.223588	-0.282788	0.777339	0.87232	950.391	-0.162058	0.270639	0.598798	0.549308	0.638911	789.444	0.202759	0.296273	0.684364	0.493745	0.853833
PWY-6891	thiazole biosynthesis II (Bacillus)	1000.63	0.0350132	0.194309	-0.180193	0.857001	0.885273	1037.4	0.206268	0.197552	-1.04412	0.296429	0.412699	1043.36	-0.173126	0.233971	0.739947	0.459332	0.555944	918.411	0.356663	0.245126	1.45502	0.145663	0.560541
PWY-5667	CDP-diacylglycerol biosynthesis I	16094.2	-0.00290039	0.0180976	0.160264	0.872673	0.891644	15758.7	0.00195012	0.0183712	-0.106151	0.915463	0.949422	18189.9	-0.0183779	0.0271106	0.677885	0.497844	0.593793	14684.8	-0.0177407	0.0210366	-0.843327	0.399045	0.788083
PWY0-1319	CDP-diacylglycerol biosynthesis II	16094.2	-0.00290039	0.0180976	0.160264	0.872673	0.891644	15758.7	0.00195012	0.0183712	-0.106151	0.915463	0.949422	18189.9	-0.0183779	0.0271106	0.677885	0.497844	0.593793	14684.8	-0.0177407	0.0210366	-0.843327	0.399045	0.788083
HEME-BIOSYNTHESIS-II	heme biosynthesis I (aerobic)	4057.08	0.0159589	0.108497	-0.14709	0.883061	0.899464	3827.56	-0.0817716	0.122173	0.669312	0.503296	0.651492	4729.02	0.0933278	0.12678	-0.736138	0.461647	0.556691	3722	-0.21644	0.129943	-1.66565	0.0957827	0.466904
PYRIDOXSYN-PWY	pyridoxal 5'-phosphate biosynthesis I	581.501	0.0311481	0.253661	-0.122794	0.90227	0.915697	574.814	0.0703191	0.268231	-0.262159	0.793199	0.885834	644.733	-0.016029	0.291588	0.0549716	0.956161	0.973978	531.885	0.0513919	0.328561	0.156415	0.875706	0.982869
DHGLUCONATE-PYR-CAT-PWY	glucose degradation (oxidative)	0.991785	-0.157908	1.31702	0.119898	0.904564	0.915697	0.790981	-1.34363	1.3254	1.01375	0.310702	0.42691	0.889085	-1.32863	1.55308	0.85548	0.392285	0.498719	0.327097	-0.0160161	2.60776	-0.00614174	0.9951	NA
PWY-7376	cob(II)yrinate a,c-diamide biosynthesis II (late cobalt incorporation)	1.93176	0.137253	1.53425	-0.0894597	0.928717	0.937263	2.23256	0.840592	1.79873	-0.467326	0.640266	0.769212	1.55272	-0.451974	1.53828	0.293818	0.768897	0.843472	1.92429	1.27386	2.31092	0.551233	0.581474	0.901713
P163-PWY	L-lysine fermentation to acetate and butanoate	934.482	0.0106652	0.253164	-0.0421276	0.966397	0.972308	921.994	0.037918	0.252369	-0.150248	0.880569	0.936811	1038.83	-0.0181179	0.303071	0.0597811	0.95233	0.973097	849.856	0.0228791	0.328826	0.0695782	0.944529	0.99083
PWY-5651	L-tryptophan degradation to 2-amino-3-carboxymuconate semialdehyde	2.7595	-0.0404686	1.0696	0.0378352	0.969819	0.972776	3.33748	0.534426	1.10517	-0.48357	0.628691	0.761851	2.32709	-1.0813	1.39173	0.77695	0.437188	0.536823	2.00857	1.19902	1.42464	0.841634	0.399993	0.788083
PWY-4984	urea cycle	62.0911	0.00747304	0.395137	-0.0189125	0.984911	0.984911	55.2037	-0.274581	0.418028	0.656849	0.511278	0.656015	57.0793	-0.661527	0.433954	1.52442	0.127405	0.190816	56.925	0.401179	0.515693	0.777941	0.436604	0.814824
PWY-1422	vitamin E biosynthesis (tocopherols)	0.148022	0.659736	3.05081	-0.21625	0.828793	NA	0.0241694	0.692389	2.90411	-0.238417	0.811558	NA	0	NA	NA	NA	NA	NA	0.0237147	0.48064	2.90842	0.165258	0.868741	NA
PWY-5531	chlorophyllide a biosynthesis II (anaerobic)	0.441007	0.859328	2.40412	-0.357439	0.720763	NA	0.213876	0.0108106	2.75136	-0.00392918	0.996865	0.996865	0.661253	1.55936	2.56812	-0.6072	0.543718	0.636927	0.49141	-1.53525	2.90265	-0.528913	0.596866	0.903636
PWY-7159	chlorophyllide a biosynthesis III (aerobic, light independent)	0.441007	0.859328	2.40412	-0.357439	0.720763	NA	0.213876	0.0108106	2.75136	-0.00392918	0.996865	0.996865	0.661253	1.55936	2.56812	-0.6072	0.543718	0.636927	0.49141	-1.53525	2.90265	-0.528913	0.596866	0.903636
PWY-7255	ergothioneine biosynthesis I (bacteria)	0.181011	0.453037	3.05003	-0.148535	0.88192	NA	0.0489617	-0.029216	2.9036	0.010062	0.991972	0.996865	0.309012	1.096	2.90525	-0.377249	0.705989	0.795754	0.203124	-1.22581	2.90575	-0.421857	0.673129	NA
PWY-7616	methanol oxidation to carbon dioxide	0.100775	0.463711	3.05051	-0.152011	0.879178	NA	0.0358452	0.226403	2.90391	-0.0779649	0.937856	0.959858	0.171781	0.793913	2.90734	-0.273072	0.784798	NA	0.105933	-0.606364	2.90746	-0.208555	0.834796	NA
PWY-6876	isopropanol biosynthesis	0.0418359	0.682295	3.0508	-0.223645	0.823034	NA	0	0	0	0	1	NA	0.0712836	0.76227	2.90826	-0.262105	0.793241	NA	0.0587645	-0.188498	2.90819	-0.0648162	0.94832	NA
P184-PWY	protocatechuate degradation I (meta-cleavage pathway)	0.10757	0.356378	3.05051	-0.116826	0.906998	NA	0.024986	0.185973	2.90387	-0.064043	0.948936	NA	0.182116	0.559203	2.90769	-0.192318	0.847493	NA	0.126025	-0.410179	2.90786	-0.141059	0.887824	NA
PWY-1622	formaldehyde assimilation I (serine pathway)	0.0603602	0.774568	3.05074	-0.253896	0.799576	NA	0.0552113	1.0719	2.90374	-0.369144	0.712021	0.829781	0.0475429	0.347128	2.90851	-0.119349	0.904999	NA	0.0740975	0.683166	2.90804	0.234923	0.814269	NA
PWY-7446	sulfoglycolysis	0.030241	0.46917	3.05078	-0.153787	0.877778	NA	0.0345011	0.734262	2.90394	-0.25285	0.800384	0.888408	0.0253116	0.178793	2.9085	-0.0614727	0.950983	NA	0.0299027	0.518496	2.90831	0.178281	0.858503	NA
PWY-6944	androstenedione degradation	0.138228	0.346415	2.6813	-0.129197	0.897202	NA	0.16404	0.574606	2.69095	-0.213533	0.830911	0.900584	0.170835	0.0956462	2.90827	-0.0328877	0.973764	NA	0.0880384	0.446839	2.90817	0.153649	0.877886	NA
LPSSYN-PWY	superpathway of lipopolysaccharide biosynthesis	0.00839468	0.2795	3.05082	-0.0916148	0.927004	NA	0.0119484	0.487043	2.9041	-0.167709	0.866813	NA	0.0139927	0.0522875	2.9085	-0.0179775	0.985657	NA	0	NA	NA	NA	NA	NA
AEROBACTINSYN-PWY	aerobactin biosynthesis	0.0385316	0.363118	3.05074	-0.119026	0.905255	NA	0.0494236	0.649886	2.90389	-0.223798	0.822914	0.897491	0.0402825	0.0515825	2.90845	-0.0177354	0.98585	NA	0.0264905	0.560313	2.90831	0.192659	0.847226	NA
KETOGLUCONMET-PWY	ketogluconate metabolism	0.106644	0.21637	3.05077	-0.070923	0.943459	NA	0.149822	0.402667	2.90405	-0.138657	0.889721	0.938105	0.180502	0.00958481	2.90845	-0.0032955	0.997371	NA	0.00270668	0.355211	2.90847	0.12213	0.902796	NA
PWY-5265	peptidoglycan biosynthesis II (staphylococci)	0	0	0	0	1	NA	0	NA	NA	NA	NA	NA	0	0	0	0	1	NA	0	0	0	0	1	NA
PWY-5427	naphthalene degradation (aerobic)	0	0	0	0	1	NA	0	NA	NA	NA	NA	NA	0	0	0	0	1	NA	0	0	0	0	1	NA
PWY-6956	naphthalene degradation to acetyl-CoA	0	0	0	0	1	NA	0	NA	NA	NA	NA	NA	0	0	0	0	1	NA	0	0	0	0	1	NA
PWY-4722	creatinine degradation II	0	0	0	0	1	NA	0	0	0	0	1	NA	0	0	0	0	1	NA	0	0	0	0	1	NA
PWY-5430	meta cleavage pathway of aromatic compounds	0.0653497	0.152649	3.05074	-0.0500367	0.960093	NA	0.0925761	0.359096	2.90402	-0.123655	0.901588	0.944908	0.117379	-0.0751686	2.90842	0.0258451	0.979381	NA	0	0	0	0	1	NA
P241-PWY	coenzyme B biosynthesis	0.0120082	0.152649	3.05074	-0.0500367	0.960093	NA	0.0169639	0.359096	2.90402	-0.123655	0.901588	NA	0.0203222	-0.0751686	2.90842	0.0258451	0.979381	NA	0	NA	NA	NA	NA	NA
PWY-6404	superpathway of mycolyl-arabinogalactan-peptidoglycan complex biosynthesis	0.0239861	0.0644187	3.05068	-0.0211162	0.983153	NA	0.0332068	0.270724	2.90395	-0.0932263	0.925724	0.950228	0.0428235	-0.162193	2.90836	0.0557679	0.955527	NA	0	NA	NA	NA	NA	NA
PWY-6948	sitosterol degradation to androstenedione	0.0239861	0.0644187	3.05068	-0.0211162	0.983153	NA	0.0332068	0.270724	2.90395	-0.0932263	0.925724	0.950228	0.0428235	-0.162193	2.90836	0.0557679	0.955527	NA	0	NA	NA	NA	NA	NA
PWY-6338	superpathway of vanillin and vanillate degradation	0.0173786	-0.0161414	3.05061	0.00529121	0.995778	NA	0.024986	0.185973	2.90387	-0.064043	0.948936	NA	0.0304125	-0.246236	2.9083	0.0846668	0.932526	NA	0	NA	NA	NA	NA	NA
PWY-7097	vanillin and vanillate degradation I	0.0173786	-0.0161414	3.05061	0.00529121	0.995778	NA	0.024986	0.185973	2.90387	-0.064043	0.948936	NA	0.0304125	-0.246236	2.9083	0.0846668	0.932526	NA	0	NA	NA	NA	NA	NA
PWY-7098	vanillin and vanillate degradation II	0.0189585	-0.0472464	3.05058	0.0154877	0.987643	NA	0.0272575	0.154468	2.90384	-0.0531945	0.957577	NA	0.0331773	-0.277131	2.90827	0.0952906	0.924084	NA	0	NA	NA	NA	NA	NA
P621-PWY	nylon-6 oligomer degradation	0.0575839	-0.0731694	3.05055	0.0239856	0.980864	NA	0.0820582	0.132617	2.90381	-0.04567	0.963573	0.974745	0.102759	-0.297349	2.90825	0.102243	0.918564	NA	0	0	0	0	1	NA
PWY-6107	chlorosalicylate degradation	0.161544	-0.425662	3.04949	0.139585	0.888988	NA	0.174448	-0.522216	2.90277	0.179903	0.857229	0.920017	0.281963	-0.304668	2.90687	0.10481	0.916527	NA	0.0508892	-0.239967	2.90813	-0.0825157	0.934237	NA
PWY-6660	2-heptyl-3-hydroxy-4(1H)-quinolone biosynthesis	0.268128	-0.537885	1.61797	0.332444	0.739554	NA	0.347349	0.0109023	1.49831	-0.00727641	0.994194	0.996865	0.291687	-1.09133	2.04572	0.533469	0.593709	NA	0.168113	1.06489	2.90773	0.366228	0.714195	NA
CRNFORCAT-PWY	creatinine degradation I	0.350714	-1.42301	3.04709	0.467007	0.640495	NA	0.333766	-1.61407	2.90029	0.556521	0.577855	0.720255	0.595459	-1.16368	2.904	0.400718	0.688628	0.778862	0.161678	-0.472853	2.90774	-0.162619	0.870818	NA
P341-PWY	glycolysis V (Pyrococcus)	0.242451	-0.902403	2.79349	0.323038	0.746666	NA	0.22302	-0.611873	2.53808	0.241077	0.809495	0.888408	0.348391	-1.1987	2.90637	0.412439	0.680018	0.771785	0.171751	0.56667	2.90827	0.194848	0.845512	NA
PWY-6572	chondroitin sulfate degradation I (bacterial)	0.137775	-0.789161	3.04884	0.25884	0.795759	NA	0.195761	-0.336935	2.90167	0.116118	0.907559	0.948318	0.183696	-1.30999	2.90641	0.450725	0.652187	NA	0.0442029	0.897352	2.90806	0.308574	0.757646	NA
PWY-7003	glycerol degradation to butanol	0.286427	-1.70722	2.4238	0.704357	0.48121	NA	0.407696	-1.31308	2.08661	0.629288	0.529161	0.668911	0.44169	-2.10641	2.63291	0.800031	0.423693	0.528408	0.0305239	0.764928	2.9082	0.263024	0.792532	NA
PWY-7391	isoprene biosynthesis II (engineered)	0.470883	-1.72877	2.699	0.640522	0.521833	NA	0.625175	-1.20661	2.5162	0.479536	0.631557	0.762676	0.631769	-2.42565	2.90329	0.835485	0.403444	0.507011	0.190186	1.17112	2.90743	0.4028	0.687095	NA
